# Supplementary material for: Antifungal mechanism of cell-free supernatant produced by Trichoderma virens and its efficacy for the control of pear Valsa canker
Source: Front Microbiol. 2024 Apr 17;15:1377683. doi: 10.3389/fmicb.2024.1377683 (PMC11061385; doi:10.3389/fmicb.2024.1377683)
Supplement: Supplementary file 1 [file Table_1.XLSX]

## Sheet: Sheet1
Table S1. Differential metabolites identification in positive mode using LC/MS
ID	Name	Formula	Molecular Weight	RT [min]	m/z	mzCloud_Results	mzVault_Results	MassList_Results	Class_I	Class_II	Class_III	Class_IV	pos_T_1	pos_T_2	pos_T_3	pos_T_4	pos_T_5	pos_T_6
Com_12_pos	2-Hydroxycinnamic acid	C9 H8 O3	164.047	2.414	182.081	Full match	Full match	Full match	Phenylpropanoids and polyketides	Cinnamic acids and derivatives	Hydroxycinnamic acids and derivatives	Hydroxycinnamic acids	1.72868e+10	1.77102e+10	1.71775e+10	1.75227e+10	1.77323e+10	5.15578e+08
Com_22_pos	Maltol	C6 H6 O3	126.032	1.578	127.039	Full match	Full match	Full match	Organoheterocyclic compounds	Pyrans	Pyranones and derivatives	Pyranones and derivatives	1.13313e+10	9.14489e+09	1.13192e+10	1.10431e+10	1.18423e+10	1.60836e+10
Com_28_pos	L-Pyroglutamic acid	C5 H7 N O3	129.043	2.145	130.05	Full match	Full match	Full match	Organic acids and derivatives	Carboxylic acids and derivatives	Amino acids, peptides, and analogues	Alpha amino acids and derivatives	1.20947e+10	1.04331e+10	1.06994e+10	1.12218e+10	1.06305e+10	1.33022e+10
Com_29_pos	Pyrogallol	C6 H6 O3	126.032	1.42	127.039	Full match	Full match	Full match	Benzenoids	Phenols	Benzenetriols and derivatives	5-unsubstituted pyrrogallols	9.75578e+09	8.44657e+09	8.83301e+09	1.09098e+10	9.77831e+09	1.29501e+10
Com_33_pos	Acetanilide	C8 H9 N O	135.068	2.392	136.076	Full match	Full match	No results	Benzenoids	Benzene and substituted derivatives	Not available	Benzene and substituted derivatives	8.33213e+09	8.52981e+09	8.42653e+09	8.28427e+09	8.43141e+09	3.17816e+08
Com_88_pos	Choline	C5 H13 N O	103.1	1.328	104.107	Full match	Full match	No results	Organic nitrogen compounds	Organonitrogen compounds	Quaternary ammonium salts	Cholines	3.19145e+09	2.75078e+09	2.88642e+09	3.02749e+09	1.7416e+09	5.55566e+09
Com_102_pos	4-Guanidinobutyric acid	C5 H11 N3 O2	145.085	1.788	146.092	Full match	Full match	Full match	Organic acids and derivatives	Carboxylic acids and derivatives	Amino acids, peptides, and analogues	Gamma amino acids and derivatives	2.98007e+09	3.29099e+09	2.8778e+09	2.69346e+09	2.32675e+09	3.07957e+09
Com_116_pos	DL-Lysine	C6 H14 N2 O2	146.106	1.197	147.113	Full match	Full match	Full match	Organic acids and derivatives	Carboxylic acids and derivatives	Amino acids, peptides, and analogues	Alpha amino acids	2.42728e+09	2.10474e+09	2.49701e+09	2.22014e+09	2.59807e+09	8.79618e+07
Com_197_pos	Coumarin	C9 H6 O2	146.037	2.394	147.044	Full match	Full match	Full match	Phenylpropanoids and polyketides	Coumarins and derivatives	Not available	Coumarins and derivatives	1.77651e+09	1.84567e+09	1.81285e+09	1.8024e+09	1.81677e+09	7.15699e+07
Com_225_pos	Creatinine	C4 H7 N3 O	113.059	1.386	114.066	Full match	Full match	Full match	Organic acids and derivatives	Carboxylic acids and derivatives	Amino acids, peptides, and analogues	Alpha amino acids and derivatives	1.51922e+09	1.68476e+09	1.49136e+09	1.623e+09	1.46502e+09	2.24196e+09
Com_227_pos	L-(+)-Citrulline	C6 H13 N3 O3	175.095	1.351	176.103	Full match	Full match	Full match	Organic acids and derivatives	Carboxylic acids and derivatives	Amino acids, peptides, and analogues	Alpha amino acids	1.98075e+09	1.40027e+09	1.91012e+09	1.57026e+09	1.41105e+09	4.05683e+07
Com_287_pos	Υ-Aminobutyric acid (GABA)	C4 H9 N O2	103.064	1.362	104.071	Full match	Full match	Full match	Organic acids and derivatives	Carboxylic acids and derivatives	Amino acids, peptides, and analogues	Gamma amino acids and derivatives	1.39046e+09	1.35446e+09	1.35256e+09	1.35345e+09	9.54901e+08	1.04693e+08
Com_317_pos	trans-4-Hydroxy-L-proline	C5 H9 N O3	131.058	1.333	132.066	Full match	Full match	Full match	Organic acids and derivatives	Carboxylic acids and derivatives	Amino acids, peptides, and analogues	Proline and derivatives	7.13183e+08	4.6099e+08	5.81497e+08	5.003e+08	4.47253e+08	1.862e+09
Com_322_pos	2'-Deoxyadenosine	C10 H13 N5 O3	251.102	3.317	252.109	Full match	Full match	Full match	Nucleosides, nucleotides, and analogues	Purine nucleosides	Purine 2'-deoxyribonucleosides	Purine 2'-deoxyribonucleosides	7.96923e+08	1.22038e+09	8.16816e+08	1.03159e+09	6.47967e+08	2.27285e+07
Com_393_pos	Hypoxanthine	C5 H4 N4 O	136.038	3.252	137.046	Full match	Full match	Full match	Organoheterocyclic compounds	Imidazopyrimidines	Purines and purine derivatives	Hypoxanthines	4.1969e+08	6.6308e+08	5.1156e+08	5.35745e+08	3.45048e+08	1.82813e+07
Com_442_pos	Creatine	C4 H9 N3 O2	131.07	1.398	132.077	Full match	Full match	Full match	Organic acids and derivatives	Carboxylic acids and derivatives	Amino acids, peptides, and analogues	Alpha amino acids and derivatives	8.57135e+08	9.47409e+08	8.50065e+08	8.7872e+08	8.16962e+08	1.28078e+09
Com_495_pos	Uracil	C4 H4 N2 O2	112.028	2.189	113.035	Full match	Full match	Full match	Organoheterocyclic compounds	Diazines	Pyrimidines and pyrimidine derivatives	Pyrimidones	1.05544e+09	8.54604e+08	9.42787e+08	8.70192e+08	7.74899e+08	1.46821e+08
Com_496_pos	D-Alanyl-D-alanine	C6 H12 N2 O3	160.085	1.458	161.092	Full match	Full match	Full match	Organic acids and derivatives	Carboxylic acids and derivatives	Amino acids, peptides, and analogues	Dipeptides	9.30317e+07	9.8802e+07	9.54808e+07	8.96078e+07	9.67547e+07	6.4373e+07
Com_795_pos	L-Norleucine	C6 H13 N O2	131.095	5.143	132.102	Full match	Full match	Full match	Organic acids and derivatives	Carboxylic acids and derivatives	Amino acids, peptides, and analogues	L-alpha-amino acids	8.90199e+07	6.77768e+07	7.074e+07	7.30712e+07	1.01169e+08	5.40107e+07
Com_853_pos	Muramic acid	C9 H17 N O7	251.1	1.346	252.108	Full match	Full match	No results	Organic oxygen compounds	Organooxygen compounds	Carbohydrates and carbohydrate conjugates	Sugar acids and derivatives	5.80661e+08	4.70779e+08	4.66192e+08	4.72141e+08	5.25863e+08	5.94075e+08
Com_1063_pos	Acetophenone	C8 H8 O	120.058	5.315	121.065	Full match	Full match	No results	Organic oxygen compounds	Organooxygen compounds	Carbonyl compounds	Alkyl-phenylketones	3.01846e+08	2.01024e+08	2.70691e+08	2.5076e+08	2.24392e+08	6.44904e+08
Com_1089_pos	Acetyl-L-carnitine	C9 H17 N O4	203.116	1.84	204.123	Full match	Full match	Full match	Lipids and lipid-like molecules	Fatty Acyls	Fatty acid esters	Acyl carnitines	4.38897e+08	4.17476e+08	3.54911e+08	4.01398e+08	3.58259e+08	1.96705e+08
Com_1100_pos	N6-Acetyl-L-lysine	C8 H16 N2 O3	188.116	1.752	189.123	Full match	Full match	Full match	Organic acids and derivatives	Carboxylic acids and derivatives	Amino acids, peptides, and analogues	L-alpha-amino acids	3.67854e+08	4.14647e+08	3.69924e+08	3.62674e+08	3.63607e+08	2.69134e+07
Com_1104_pos	DL-Carnitine	C7 H15 N O3	161.105	1.357	162.112	Full match	Full match	Full match	Organic nitrogen compounds	Organonitrogen compounds	Quaternary ammonium salts	Carnitines	4.0894e+08	4.13556e+08	3.73863e+08	4.07638e+08	3.56371e+08	3.79914e+08
Com_1295_pos	N3,N4-Dimethyl-L-arginine	C8 H18 N4 O2	202.143	1.452	203.15	Full match	Full match	Full match	Organic acids and derivatives	Carboxylic acids and derivatives	Amino acids, peptides, and analogues	Arginine and derivatives	3.33481e+08	3.56386e+08	3.36814e+08	3.40189e+08	3.19239e+08	1.22413e+07
Com_1299_pos	Thymine	C5 H6 N2 O2	126.043	3.076	127.05	Full match	Full match	Full match	Organoheterocyclic compounds	Diazines	Pyrimidines and pyrimidine derivatives	Hydroxypyrimidines	3.30541e+08	3.54214e+08	3.75042e+08	3.43691e+08	2.65185e+08	1.43238e+08
Com_1316_pos	N-Acetylhistamine	C7 H11 N3 O	153.09	1.722	154.097	Full match	Full match	Full match	Organic acids and derivatives	Carboxylic acids and derivatives	Carboxylic acid derivatives	N-acetyl-2-arylethylamines	2.78333e+08	3.11143e+08	2.69068e+08	2.77706e+08	2.45944e+08	5.31071e+08
Com_1342_pos	Cytosine	C4 H5 N3 O	111.044	2.77	112.051	Full match	Full match	Full match	Organoheterocyclic compounds	Diazines	Pyrimidines and pyrimidine derivatives	Pyrimidones	3.02564e+08	3.45294e+08	2.99387e+08	3.3266e+08	2.5807e+08	2.88499e+08
Com_1484_pos	2-Aminoadipic acid	C6 H11 N O4	161.069	1.448	162.076	Full match	Full match	Full match	Organic acids and derivatives	Carboxylic acids and derivatives	Amino acids, peptides, and analogues	Alpha amino acids	3.25972e+08	3.13916e+08	3.08229e+08	2.97515e+08	2.96276e+08	8.45327e+07
Com_1517_pos	2'-O-Methyladenosine	C11 H15 N5 O4	281.113	4.778	282.12	Full match	Full match	Full match	Nucleosides, nucleotides, and analogues	Purine nucleosides	Not available	Purine nucleosides	3.40256e+08	3.07962e+08	2.99895e+08	3.03743e+08	2.92465e+08	3.43362e+08
Com_1547_pos	5'-S-Methyl-5'-thioadenosine	C11 H15 N5 O3 S	297.089	5.17	298.097	Full match	Full match	Full match	Nucleosides, nucleotides, and analogues	5'-deoxyribonucleosides	5'-deoxy-5'-thionucleosides	5'-deoxy-5'-thionucleosides	2.7017e+08	2.38344e+08	2.55125e+08	2.46104e+08	2.02487e+08	4.58319e+08
Com_1605_pos	Xanthine	C5 H4 N4 O2	152.033	2.094	153.041	Full match	Full match	Full match	Organoheterocyclic compounds	Imidazopyrimidines	Purines and purine derivatives	Xanthines	9.15733e+06	9.40954e+06	8.26281e+06	7.94149e+06	6.76418e+06	1.71891e+07
Com_1662_pos	3'-Adenosine monophosphate (3'-AMP)	C10 H14 N5 O7 P	347.063	1.941	348.07	Full match	Full match	Full match	Nucleosides, nucleotides, and analogues	Ribonucleoside 3'-phosphates	Not available	Ribonucleoside 3'-phosphates	2.07985e+06	2.03506e+06	1.62902e+06	1.74667e+06	2.37796e+06	1.42392e+06
Com_2008_pos	D-(+)-Proline	C5 H9 N O2	115.064	1.197	116.071	Full match	Full match	Full match	Organic acids and derivatives	Carboxylic acids and derivatives	Amino acids, peptides, and analogues	Proline and derivatives	2.19542e+08	1.9114e+08	2.2743e+08	2.07252e+08	2.37334e+08	2.84792e+07
Com_2366_pos	5,7-dihydroxy-3-(4-hydroxyphenyl)-4H-chromen-4-one	C15 H10 O5	270.052	5.901	271.059	Full match	Full match	No results	-	-	-	-	1.4573e+08	1.17895e+08	1.21649e+08	1.34063e+08	1.97765e+08	2.32338e+08
Com_3435_pos	Methylhippuric acid	C10 H11 N O3	193.074	3.698	194.081	Full match	Full match	Full match	Organic acids and derivatives	Carboxylic acids and derivatives	Amino acids, peptides, and analogues	N-acyl-alpha amino acids and derivatives	1.19376e+08	1.30331e+08	1.23194e+08	1.28322e+08	1.24337e+08	1.47723e+08
Com_5058_pos	Cytidine 5'-monophosphate (hydrate)	C9 H14 N3 O8 P	323.052	1.582	324.059	Full match	Full match	Full match	Nucleosides, nucleotides, and analogues	Pyrimidine nucleotides	Pyrimidine ribonucleotides	Pyrimidine ribonucleoside monophosphates	1.88787e+06	1.412e+06	1.3131e+06	1.33841e+06	2.01225e+06	1.14265e+06
Com_5716_pos	N6,N6,N6-Trimethyl-L-lysine	C9 H20 N2 O2	188.153	1.266	189.16	Full match	Full match	No results	Organic acids and derivatives	Carboxylic acids and derivatives	Amino acids, peptides, and analogues	L-alpha-amino acids	9.67639e+07	6.63864e+07	7.85113e+07	7.90974e+07	6.32511e+07	2.96236e+06
Com_6436_pos	2-Amino-1,3-octadecanediol	C18 H39 N O2	301.298	7.155	302.305	Full match	Full match	Full match	Organic nitrogen compounds	Organonitrogen compounds	Amines	1,2-aminoalcohols	3.02724e+07	6.4492e+07	7.22213e+07	5.03715e+07	2.34608e+07	4.84262e+07
Com_6954_pos	Adenosine 3'5'-cyclic monophosphate	C10 H12 N5 O6 P	329.052	2.122	330.06	Full match	Full match	Full match	Nucleosides, nucleotides, and analogues	Purine nucleotides	Cyclic purine nucleotides	3',5'-cyclic purine nucleotides	5.17101e+06	3.98012e+06	4.94245e+06	3.91348e+06	3.99582e+06	6.79834e+06
Com_7_pos	L-Phenylalanine	C9 H11 N O2	165.079	4.919	166.086	Full match	Full match	Full match	Organic acids and derivatives	Carboxylic acids and derivatives	Amino acids, peptides, and analogues	Phenylalanine and derivatives	9.03366e+09	6.53715e+09	8.53395e+09	6.75639e+09	7.24375e+09	4.8503e+08
Com_11_pos	L-Tyrosine	C9 H11 N O3	181.074	2.392	182.081	Full match	Full match	Full match	Organic acids and derivatives	Carboxylic acids and derivatives	Amino acids, peptides, and analogues	Tyrosine and derivatives	1.72868e+10	1.77102e+10	1.71775e+10	1.75227e+10	1.77323e+10	5.15578e+08
Com_21_pos	DL-Arginine	C6 H14 N4 O2	174.112	1.314	175.119	Full match	Full match	Full match	Organic acids and derivatives	Carboxylic acids and derivatives	Amino acids, peptides, and analogues	Arginine and derivatives	1.07826e+09	8.23505e+08	9.34154e+08	8.30829e+08	2.44006e+09	3.01679e+08
Com_42_pos	L-Glutamic acid	C5 H9 N O4	147.053	1.345	148.06	Full match	Full match	Full match	Organic acids and derivatives	Carboxylic acids and derivatives	Amino acids, peptides, and analogues	Glutamic acid and derivatives	8.97999e+09	5.47538e+09	7.77486e+09	6.19177e+09	5.68792e+09	2.75666e+08
Com_49_pos	Adenosine	C10 H13 N5 O4	267.096	2.952	268.104	Full match	Full match	Full match	Nucleosides, nucleotides, and analogues	Purine nucleosides	Not available	Purine nucleosides	4.92636e+09	6.27741e+09	5.22653e+09	5.97058e+09	4.31747e+09	1.49246e+08
Com_69_pos	4-Hydroxybenzaldehyde	C7 H6 O2	122.037	2.393	123.044	Full match	Full match	Full match	Organic oxygen compounds	Organooxygen compounds	Carbonyl compounds	Hydroxybenzaldehydes	4.26935e+09	4.36174e+09	4.29459e+09	4.21196e+09	4.27184e+09	3.79051e+08
Com_137_pos	N-Acetylneuraminic acid	C11 H19 N O9	309.105	1.38	310.113	Full match	Full match	Full match	Organic oxygen compounds	Organooxygen compounds	Carbohydrates and carbohydrate conjugates	N-acylneuraminic acids	2.6171e+09	2.7007e+09	1.15973e+09	2.07408e+09	1.8622e+09	3.44848e+08
Com_189_pos	Pipecolic acid	C6 H11 N O2	129.079	1.764	130.086	Full match	Full match	Full match	Organic acids and derivatives	Carboxylic acids and derivatives	Amino acids, peptides, and analogues	Alpha amino acids	1.91294e+09	2.02514e+09	1.76078e+09	1.76711e+09	1.57385e+09	2.31856e+09
Com_241_pos	D-(-)-Glutamine	C5 H10 N2 O3	146.069	1.332	147.076	Full match	Full match	Full match	Organic acids and derivatives	Carboxylic acids and derivatives	Amino acids, peptides, and analogues	D-alpha-amino acids	1.19318e+09	8.06192e+08	7.54723e+08	9.03339e+08	6.22484e+08	8.31579e+07
Com_340_pos	Threonine	C4 H9 N O3	119.058	1.341	120.066	Full match	Full match	Full match	Organic acids and derivatives	Carboxylic acids and derivatives	Amino acids, peptides, and analogues	D-alpha-amino acids	1.28767e+09	7.64056e+08	1.1128e+09	8.71193e+08	9.8044e+08	5.97581e+07
Com_354_pos	Daidzein	C15 H10 O4	254.058	5.771	255.065	Full match	Full match	No results	Phenylpropanoids and polyketides	Isoflavonoids	Isoflav-2-enes	Isoflavones	1.20568e+09	1.13831e+09	1.07375e+09	1.17018e+09	1.16268e+09	1.21861e+09
Com_900_pos	Cytidine	C9 H13 N3 O5	243.085	1.607	244.093	Full match	Full match	Full match	Nucleosides, nucleotides, and analogues	Pyrimidine nucleosides	Not available	Pyrimidine nucleosides	3.70097e+08	3.61973e+08	3.37332e+08	3.2388e+08	3.65752e+08	2.28247e+08
Com_1012_pos	L-Saccharopine	C11 H20 N2 O6	276.132	1.332	277.139	Full match	Full match	Full match	Organic acids and derivatives	Carboxylic acids and derivatives	Amino acids, peptides, and analogues	Glutamic acid and derivatives	2.1654e+08	9.60627e+07	3.40005e+08	2.39536e+08	1.22379e+08	6.71017e+08
Com_1080_pos	L-Histidine	C6 H9 N3 O2	155.07	1.219	156.077	Full match	Full match	Full match	Organic acids and derivatives	Carboxylic acids and derivatives	Amino acids, peptides, and analogues	Histidine and derivatives	1.91485e+08	1.5277e+08	1.95821e+08	1.79135e+08	2.05495e+08	1.18183e+07
Com_1434_pos	5-Hydroxylysine	C6 H14 N2 O3	162.1	1.192	163.108	Full match	Full match	Full match	Organic acids and derivatives	Carboxylic acids and derivatives	Amino acids, peptides, and analogues	L-alpha-amino acids	3.32198e+08	2.98053e+08	3.7498e+08	3.12225e+08	2.88358e+08	2.67018e+07
Com_1700_pos	α-Aspartylphenylalanine	C13 H16 N2 O5	280.106	5.306	281.113	Full match	Full match	Full match	Organic acids and derivatives	Carboxylic acids and derivatives	Amino acids, peptides, and analogues	Peptides	3.13719e+08	2.15204e+08	2.71256e+08	2.55837e+08	2.78407e+08	2.04151e+08
Com_1825_pos	L-Glutathione oxidized	C20 H32 N6 O12 S2	612.152	2.206	307.083	Full match	Full match	Full match	Organic acids and derivatives	Carboxylic acids and derivatives	Amino acids, peptides, and analogues	Peptides	1.82651e+08	1.53693e+08	2.09904e+08	1.71737e+08	2.59785e+08	6.36214e+07
Com_1896_pos	4-Acetamidobutanoic acid	C6 H11 N O3	145.074	1.487	146.081	Full match	Full match	Full match	Organic acids and derivatives	Carboxylic acids and derivatives	Amino acids, peptides, and analogues	Gamma amino acids and derivatives	2.24269e+08	1.37358e+08	1.37071e+08	2.58972e+08	2.33559e+08	1.38526e+08
Com_1937_pos	Glycitein	C16 H12 O5	284.068	5.785	285.076	Full match	Full match	No results	Phenylpropanoids and polyketides	Isoflavonoids	Isoflav-2-enes	Isoflavones	1.83648e+08	2.39924e+08	1.75334e+08	2.30792e+08	2.3499e+08	2.33597e+08
Com_2318_pos	Pyridoxine	C8 H11 N O3	169.074	2.142	170.081	Full match	Full match	Full match	Organoheterocyclic compounds	Pyridines and derivatives	Pyridoxines	Pyridoxines	1.14458e+08	8.82328e+07	1.09454e+08	1.18906e+08	1.48024e+08	5.63035e+07
Com_4602_pos	S-Adenosylhomocysteine	C14 H20 N6 O5 S	384.121	2.285	193.068	Full match	Full match	Full match	Nucleosides, nucleotides, and analogues	5'-deoxyribonucleosides	5'-deoxy-5'-thionucleosides	5'-deoxy-5'-thionucleosides	6.27638e+07	6.41723e+07	7.87867e+07	6.78445e+07	9.74991e+07	3.78232e+06
Com_4692_pos	Inosine	C10 H12 N4 O5	268.08	3.255	269.088	Full match	Full match	Full match	Nucleosides, nucleotides, and analogues	Purine nucleosides	Not available	Purine nucleosides	3.83944e+07	5.89213e+07	4.13569e+07	4.99696e+07	3.73663e+07	1.13965e+06
Com_5123_pos	Carnosine	C9 H14 N4 O3	226.106	1.32	227.113	Full match	Full match	Full match	Organic acids and derivatives	Peptidomimetics	Hybrid peptides	Hybrid peptides	7.2595e+07	6.36325e+07	2.65685e+07	6.6891e+07	6.66443e+07	4.63697e+07
Com_10664_pos	L-Glutathione (reduced)	C10 H17 N3 O6 S	307.084	5.055	308.091	Full match	Full match	Full match	Organic acids and derivatives	Carboxylic acids and derivatives	Amino acids, peptides, and analogues	Peptides	3.88674e+07	3.13517e+07	3.88912e+07	3.41216e+07	2.4283e+07	2.19569e+07
Com_2_pos	Oleamide	C18 H35 N O	281.271	9.695	282.279	Full match	No results	No results	Lipids and lipid-like molecules	Fatty Acyls	Fatty amides	Fatty amides	7.97551e+09	1.1694e+10	4.01644e+10	1.37138e+10	1.6491e+09	3.16127e+10
Com_9_pos	3-amino-4-(propylamino)cyclobut-3-ene-1,2-dione	C7 H10 N2 O2	154.074	3.731	155.081	Full match	No results	No results	-	-	-	-	2.18385e+10	1.73567e+10	1.85991e+10	2.0862e+10	1.83999e+10	2.53807e+10
Com_13_pos	5-hydroxy-4-methoxy-5,6-dihydro-2H-pyran-2-one	C6 H8 O4	144.042	0.665	145.049	Full match	No results	Full match	-	-	-	-	1.42741e+10	9.90881e+09	1.52067e+10	1.33217e+10	1.55312e+10	2.48072e+10
Com_17_pos	Stearamide	C18 H37 N O	283.287	10.326	284.294	Full match	No results	No results	Organic acids and derivatives	Carboximidic acids and derivatives	Carboximidic acids	Carboximidic acids	1.13414e+09	5.57122e+09	1.71916e+10	2.43035e+09	2.27063e+08	6.77068e+09
Com_24_pos	Hexadecanamide	C16 H33 N O	255.256	9.479	256.263	Full match	No results	No results	Lipids and lipid-like molecules	Fatty Acyls	Fatty amides	Fatty amides	1.68897e+09	4.02948e+09	1.35809e+10	3.70284e+09	3.0349e+08	7.61213e+09
Com_26_pos	Palmitic Acid	C16 H32 O2	273.266	6.591	274.273	Invalid mass	No results	No results	Lipids and lipid-like molecules	Fatty Acyls	Fatty acids and conjugates	Long-chain fatty acids	7.90974e+09	1.15815e+10	8.93012e+09	1.08827e+10	7.95069e+09	9.21207e+09
Com_35_pos	Oleoyl ethylamide	C20 H39 N O	309.303	10.505	332.292	Full match	No results	No results	Lipids and lipid-like molecules	Fatty Acyls	Fatty amides	N-acyl amines	1.22716e+09	2.84577e+09	1.0484e+10	1.81084e+09	2.55177e+08	5.31136e+09
Com_40_pos	2-oxopiperidine-3-carbohydrazide	C6 H11 N3 O2	140.059	2.287	158.092	Invalid mass	No results	No match	-	-	-	-	6.27632e+09	7.28238e+09	6.37296e+09	6.93096e+09	6.35294e+09	8.66169e+09
Com_44_pos	Proline	C5 H9 N O2	132.09	1.437	116.071	Invalid mass	Invalid mass	No match	Organic acids and derivatives	Carboxylic acids and derivatives	Amino acids, peptides, and analogues	Proline and derivatives	5.9773e+09	6.22576e+09	5.87125e+09	5.9854e+09	6.85452e+09	4.94306e+08
Com_53_pos	N6-Me-dA	C11 H15 N5 O3	265.116	1.402	266.123	Invalid mass	No results	No results	Nucleosides, nucleotides, and analogues	Purine nucleosides	Purine 2'-deoxyribonucleosides	Purine 2'-deoxyribonucleosides	5.31049e+09	5.87965e+09	3.42218e+09	5.16641e+09	4.12569e+09	2.36035e+09
Com_57_pos	5-acetyl-2-amino-4-(2-furyl)-6-methyl-4H-pyran-3-carbonitrile	C13 H12 N2 O3	244.084	5.871	245.092	Full match	No results	No results	-	-	-	-	7.5748e+09	5.57454e+09	6.24858e+09	5.91179e+09	5.5384e+09	5.0957e+09
Com_82_pos	acetoacetate	C4 H6 O3	102.032	0.636	103.039	No results	No results	Full match	Organic acids and derivatives	Keto acids and derivatives	Beta-keto acids and derivatives	Beta-keto acids and derivatives	4.94237e+09	3.17217e+09	4.32639e+09	3.7271e+09	3.69602e+09	5.79876e+09
Com_90_pos	Ala-Leu	C9 H18 N2 O3	202.132	4.029	203.139	No results	Full match	Full match	Organic acids and derivatives	Carboxylic acids and derivatives	Amino acids, peptides, and analogues	Dipeptides	2.69008e+07	5.09958e+07	4.23902e+07	3.38431e+07	4.22862e+07	1.50885e+07
Com_95_pos	Indole-3-acrylic acid	C11 H9 N O2	187.063	5.194	188.071	Full match	No results	Full match	Organoheterocyclic compounds	Indoles and derivatives	Indoles	Indoles	3.69881e+09	3.0441e+09	3.68279e+09	3.3533e+09	3.23338e+09	6.10274e+07
Com_100_pos	isoleucine	C6 H13 N O2	131.095	3.532	132.102	No results	No results	Full match	Organic acids and derivatives	Carboxylic acids and derivatives	Amino acids, peptides, and analogues	Isoleucine and derivatives	5.70616e+08	5.71825e+08	5.17728e+08	5.70936e+08	1.16856e+09	5.39339e+08
Com_101_pos	Dihydrothymine	C5 H8 N2 O2	128.059	1.788	146.092	Full match	No results	No results	Organoheterocyclic compounds	Diazines	Pyrimidines and pyrimidine derivatives	Hydropyrimidines	2.98007e+09	3.29099e+09	2.8778e+09	2.69346e+09	2.32675e+09	3.07957e+09
Com_112_pos	Saxitoxin	C10 H17 N7 O4	277.154	2.555	300.144	Invalid mass	No results	No results	Phenylpropanoids and polyketides	Saxitoxins, gonyautoxins, and derivatives	Not available	Saxitoxins, gonyautoxins, and derivatives	2.62954e+09	3.14848e+09	1.30168e+09	3.07309e+09	3.22122e+09	5.29699e+08
Com_130_pos	Trigonelline	C7 H7 N O2	137.048	1.397	138.055	Full match	Invalid mass	Full match	Alkaloids and derivatives	Not available	Not available	Alkaloids and derivatives	1.85252e+09	1.84674e+09	1.76535e+09	1.75237e+09	1.57739e+09	4.38322e+09
Com_133_pos	Leucylproline	C11 H20 N2 O3	228.148	5.195	229.155	Full match	No results	Full match	Organic acids and derivatives	Carboxylic acids and derivatives	Amino acids, peptides, and analogues	Dipeptides	1.68125e+08	1.42781e+08	1.67575e+08	1.43131e+08	1.93074e+08	9.64979e+07
Com_148_pos	DL-Norvaline	C5 H11 N O2	117.079	4.969	100.076	No results	No results	Full match	Organic acids and derivatives	Carboxylic acids and derivatives	Amino acids, peptides, and analogues	Alpha amino acids	2.2306e+09	1.86027e+09	2.04343e+09	1.90364e+09	1.71779e+09	3.76599e+09
Com_170_pos	3-hydroxy-1,5-diphenylpentan-1-one	C17 H18 O2	276.11	6.813	277.118	Invalid mass	No results	No results	-	-	-	-	1.64951e+09	1.71188e+09	1.7935e+09	2.18579e+09	2.2659e+09	2.16124e+08
Com_177_pos	2-Amino-1,3,4-octadecanetriol	C18 H39 N O3	317.292	6.59	318.3	Full match	No results	No results	Organic nitrogen compounds	Organonitrogen compounds	Amines	1,3-aminoalcohols	1.36203e+09	2.13521e+09	1.41416e+09	1.78705e+09	1.35211e+09	1.59401e+09
Com_178_pos	INK	C16 H31 N5 O5	188.116	3.86	189.123	Invalid mass	No match	No match	-	-	-	-	7.98206e+07	8.98612e+07	9.32037e+07	7.94518e+07	1.01029e+08	9.62096e+07
Com_186_pos	2-(2-amino-3-methylbutanamido)-3-phenylpropanoic acid	C14 H20 N2 O3	264.147	5.334	265.155	Full match	No results	Full match	-	-	-	-	8.04348e+06	2.98653e+07	3.18195e+07	2.43957e+07	2.70636e+07	4.10186e+07
Com_228_pos	5,8-dihydroxy-10-methyl-5,8,9,10-tetrahydro-2H-oxecin-2-one	C10 H14 O4	430.231	1.884	216.123	Invalid mass	No results	No results	-	-	-	-	8.92612e+08	1.01926e+09	6.61161e+08	9.41193e+08	1.70546e+09	6.91899e+08
Com_233_pos	(12Z)-9,10,11-trihydroxyoctadec-12-enoic acid	C18 H34 O5	352.222	6.53	353.229	Invalid mass	No results	No results	-	-	-	-	2.09647e+08	1.65817e+08	2.10212e+08	1.51396e+08	2.92772e+08	2.6615e+08
Com_246_pos	4-methyl-5-oxo-2-pentyl-2,5-dihydrofuran-3-carboxylic acid	C11 H16 O4	229.131	3.396	230.138	Invalid mass	No results	No results	-	-	-	-	7.19877e+08	1.07396e+09	6.21677e+08	8.87235e+08	1.56762e+09	6.67333e+08
Com_250_pos	3-hydroxy-3,4-bis[(4-hydroxy-3-methoxyphenyl)methyl]oxolan-2-one	C20 H22 O7	374.133	4.763	375.14	Invalid mass	No results	No results	-	-	-	-	1.15584e+09	1.48667e+09	3.97406e+08	1.44505e+09	1.21121e+09	8.29892e+07
Com_253_pos	6-methoxy-2,3,4,9-tetrahydro-1H-beta-carbolin-1-one	C12 H12 N2 O2	216.089	6.809	217.097	Full match	No results	No results	-	-	-	-	1.03194e+09	1.19502e+09	1.10738e+09	2.71509e+08	1.51343e+09	1.2971e+08
Com_257_pos	DKK	C16 H31 N5 O6	177.095	1.714	372.224	Invalid mass	No results	No results	-	-	-	-	4.979e+08	6.20886e+08	5.86569e+08	5.26825e+08	1.4876e+09	5.49581e+06
Com_270_pos	Gly-Val	C7 H14 N2 O3	174.1	2.969	175.108	No results	Full match	Full match	Organic acids and derivatives	Carboxylic acids and derivatives	Amino acids, peptides, and analogues	Dipeptides	1.39245e+08	1.84747e+08	1.67715e+08	1.69653e+08	2.58574e+08	3.27135e+07
Com_305_pos	3-(propan-2-yl)-octahydropyrrolo[1,2-a]pyrazine-1,4-dione	C10 H16 N2 O2	196.121	5.354	197.128	Full match	No results	No results	-	-	-	-	1.66021e+09	9.46031e+08	1.15677e+09	1.05218e+09	9.6958e+08	1.92696e+09
Com_306_pos	Solanine	C45 H73 N O15	867.497	5.601	868.504	Full match	No results	No results	Lipids and lipid-like molecules	Steroids and steroid derivatives	Steroidal glycosides	Steroidal saponins	1.07014e+09	1.27224e+09	1.03098e+09	1.19598e+09	1.07201e+09	9.99853e+08
Com_307_pos	Linustatin	C16 H27 N O11	431.138	6.744	432.146	Invalid mass	No results	No results	Organic oxygen compounds	Organooxygen compounds	Carbohydrates and carbohydrate conjugates	Cyanogenic glycosides	9.69322e+08	1.26709e+09	8.86453e+08	1.20241e+09	1.0821e+09	2.70015e+08
Com_326_pos	3-Methyl-2-oxobutanoic acid	C5 H8 O3	116.048	1.581	117.055	No results	No results	Full match	Organic acids and derivatives	Keto acids and derivatives	Short-chain keto acids and derivatives	Short-chain keto acids and derivatives	1.33555e+09	9.15881e+08	1.24871e+09	9.8969e+08	1.22912e+09	1.3936e+09
Com_332_pos	1-[(3S)-3-(1,3-Benzoxazol-2-yl)-1-pyrrolidinyl]-3-methoxy-1-propanone	C15 H18 N2 O3	274.131	3.147	292.165	Full match	No results	No results	Organoheterocyclic compounds	Benzoxazoles	Not available	Benzoxazoles	8.83812e+08	1.1113e+09	9.37875e+08	1.03512e+09	1.21314e+09	1.43785e+07
Com_351_pos	Prolylglycine	C7 H12 N2 O3	172.085	1.544	173.092	Full match	No results	Full match	Organic acids and derivatives	Carboxylic acids and derivatives	Amino acids, peptides, and analogues	Dipeptides	9.73965e+08	9.38952e+08	9.35334e+08	8.15763e+08	1.17485e+09	2.80716e+08
Com_364_pos	Stiripentol	C14 H18 O3	216.115	6.137	217.122	Invalid mass	No results	No results	-	-	-	-	9.62406e+08	7.93426e+08	8.31793e+08	8.15293e+08	1.06584e+09	1.68777e+09
Com_399_pos	5-Aminosalicylic Acid	C7 H7 N O3	153.043	1.797	171.076	No results	No results	Full match	Benzenoids	Benzene and substituted derivatives	Benzoic acids and derivatives	Aminobenzoic acids	8.98674e+08	6.37145e+08	8.07337e+08	7.40068e+08	4.57938e+08	1.54004e+09
Com_405_pos	DL-Stachydrine	C7 H13 N O2	286.189	2.111	144.102	Invalid mass	No results	No results	Organic acids and derivatives	Carboxylic acids and derivatives	Amino acids, peptides, and analogues	Proline and derivatives	1.27221e+08	1.15854e+08	1.13231e+08	1.29693e+08	1.18388e+08	1.23211e+08
Com_414_pos	diethyl 3-amino-6-methylthieno[2,3-b]pyridine-2,5-dicarboxylate	C14 H16 N2 O4 S	308.082	6.237	309.09	Full match	No results	No results	-	-	-	-	8.30986e+08	9.97517e+08	8.29176e+08	8.64656e+08	9.37007e+08	9.96288e+08
Com_479_pos	Cyclohexanecarboxylic acid	C7 H12 O2	128.084	5.706	129.091	Full match	No results	No results	Organic acids and derivatives	Carboxylic acids and derivatives	Carboxylic acids	Carboxylic acids	9.62623e+08	7.88205e+08	8.42145e+08	8.2579e+08	8.52709e+08	1.32866e+09
Com_480_pos	Methyl nicotinate	C7 H7 N O2	137.048	0.537	155.081	No results	No results	Full match	Organoheterocyclic compounds	Pyridines and derivatives	Pyridinecarboxylic acids and derivatives	Pyridinecarboxylic acids	7.88414e+08	5.01692e+08	9.06468e+08	6.64896e+08	8.26881e+08	1.32099e+09
Com_498_pos	Tetramethylpyrazine	C8 H12 N2	119.074	2.594	120.081	Invalid mass	No results	No results	-	-	-	-	5.14231e+07	5.44929e+07	5.43049e+07	4.93936e+07	3.75352e+07	5.0773e+07
Com_545_pos	NNK	C14 H26 N6 O6	356.181	2.109	357.188	Invalid mass	No results	No results	Organic oxygen compounds	Organooxygen compounds	Carbonyl compounds	Aryl alkyl ketones	3.34215e+08	3.51653e+08	3.4063e+08	3.4993e+08	5.47611e+08	1.9772e+06
Com_547_pos	Glu-Val-Phe	C19 H27 N3 O6	393.19	5.581	394.197	No results	Full match	No results	Organic acids and derivatives	Carboxylic acids and derivatives	Amino acids, peptides, and analogues	Oligopeptides	6.70604e+08	1.98778e+08	6.59863e+08	5.98074e+08	8.17773e+08	2.86409e+08
Com_554_pos	Valylproline	C10 H18 N2 O3	214.132	4.845	215.139	Full match	No results	No results	Organic acids and derivatives	Carboxylic acids and derivatives	Amino acids, peptides, and analogues	Dipeptides	1.1014e+08	9.47246e+07	1.1348e+08	9.93179e+07	1.03458e+08	1.33092e+08
Com_592_pos	3-hydroxy-3-methylpentanedioic acid	C6 H10 O5	184.035	1.244	185.042	Invalid mass	No results	No results	-	-	-	-	5.98336e+08	2.95065e+08	6.61315e+08	5.75194e+08	6.80663e+08	1.13277e+09
Com_602_pos	Υ-L-Glutamyl-L-glutamic acid	C10 H16 N2 O7	276.096	1.512	277.103	Full match	No results	Full match	Organic acids and derivatives	Carboxylic acids and derivatives	Amino acids, peptides, and analogues	Glutamic acid and derivatives	7.6587e+08	6.89748e+08	8.18227e+08	7.30088e+08	7.49105e+08	2.85145e+08
Com_608_pos	1-(3-methoxy-2-nitrostyryl)pyrrolidine	C13 H16 N2 O3	248.116	6.8	249.123	Full match	No results	Full match	-	-	-	-	5.44874e+08	7.22408e+08	5.89622e+08	7.05796e+08	7.34672e+08	1.0102e+08
Com_626_pos	Solanidine	C27 H43 N O	397.334	5.601	398.341	Full match	No results	No results	Lipids and lipid-like molecules	Steroids and steroid derivatives	Steroidal alkaloids	Solanidines and derivatives	7.69505e+08	7.06141e+08	7.01495e+08	7.26134e+08	6.14799e+08	7.23084e+08
Com_627_pos	GLK	C14 H28 N4 O4	316.211	2.345	159.113	Full match	No results	No results	-	-	-	-	5.15242e+07	4.83715e+07	4.87405e+07	4.52996e+07	5.21194e+07	4.42652e+07
Com_643_pos	Arachidonoyl ethanolamide phosphate	C22 H38 N O5 P	427.254	4.08	214.634	Invalid mass	No results	No results	Organic acids and derivatives	Organic phosphoric acids and derivatives	Phosphate esters	Phosphoethanolamines	1.03185e+07	1.67126e+07	1.70286e+07	1.38893e+07	5.12792e+07	1.95225e+06
Com_655_pos	ENK	C15 H27 N5 O7	371.18	3.153	372.187	Invalid mass	No results	No results	-	-	-	-	5.08981e+08	6.68641e+08	5.69071e+08	5.94821e+08	5.49306e+08	3.63069e+07
Com_663_pos	3-[(4-hydroxyphenyl)methyl]-octahydropyrrolo[1,2-a]pyrazine-1,4-dione	C14 H16 N2 O3	260.116	5.468	261.123	Full match	No results	No results	-	-	-	-	6.15436e+08	4.62992e+08	6.69453e+08	4.91443e+08	4.39847e+08	1.00049e+09
Com_677_pos	Debromohymenialdisine	C11 H11 N5 O2	245.09	1.375	246.097	Invalid mass	No results	No results	Organoheterocyclic compounds	Pyrroloazepines	Not available	Pyrroloazepines	6.18745e+08	6.45183e+08	2.99129e+08	5.37621e+08	5.47656e+08	1.59276e+08
Com_686_pos	1,3,7-trimethyl-2,3,6,7-tetrahydro-1H-purine-2,6-dione	C8 H10 N4 O2	194.08	1.351	195.088	Full match	No results	No results	-	-	-	-	2.41162e+08	2.2775e+08	4.61543e+08	6.31528e+08	2.82546e+08	6.10141e+07
Com_693_pos	4-methyl-2,3-dihydro-1H-pyrrolo[3,4-c]quinoline-1,3-dione	C12 H8 N2 O2	212.058	5.964	213.065	Full match	No results	No results	-	-	-	-	3.29905e+08	3.65613e+08	3.09829e+08	3.3376e+08	2.27426e+08	9.46469e+08
Com_697_pos	5-Fluoro-2-[(3S)-1-(2-methylbenzyl)-3-pyrrolidinyl]-1H-benzimidazole	C19 H20 F N3	309.169	2.207	310.176	Invalid mass	No results	No results	Organoheterocyclic compounds	Benzimidazoles	Not available	Benzimidazoles	2.86859e+07	4.74569e+07	5.15482e+07	2.81847e+07	4.27166e+07	8.07563e+06
Com_712_pos	Methyl palmitate	C17 H34 O2	270.255	0.252	271.263	Full match	No results	No results	Lipids and lipid-like molecules	Fatty Acyls	Fatty acid esters	Fatty acid methyl esters	4.84139e+08	3.50729e+08	3.53552e+08	2.99773e+08	3.68905e+08	6.00192e+08
Com_720_pos	4-phenoxyphenyl 4-hydroxypiperidine-1-carboxylate	C18 H19 N O4	295.117	1.94	296.124	Invalid mass	No results	No results	-	-	-	-	4.37244e+07	5.50082e+07	4.38998e+07	5.02809e+07	4.22667e+07	2.83267e+07
Com_748_pos	Imidazolelactic acid	C6 H8 N2 O3	156.053	6.81	157.061	Full match	No results	Full match	Organoheterocyclic compounds	Azoles	Imidazoles	Imidazolyl carboxylic acids and derivatives	2.24563e+08	4.03913e+08	4.28797e+08	4.27905e+08	6.03254e+08	7.81376e+07
Com_754_pos	Methyl-3-hydroxybutyric acid	C5 H10 O3	118.066	4.007	119.073	No results	Invalid mass	No results	Lipids and lipid-like molecules	Fatty Acyls	Fatty acids and conjugates	Hydroxy fatty acids	4.39163e+08	3.77242e+08	4.02134e+08	2.068e+08	2.35905e+08	7.31181e+08
Com_756_pos	4-(4-chlorophenoxy)-3,5-dimethyl-1H-pyrazole	C11 H11 Cl N2 O	222.056	0.138	223.063	Full match	No results	No results	-	-	-	-	1.34248e+08	2.77446e+08	2.98656e+08	6.21332e+08	3.04595e+08	5.04179e+08
Com_773_pos	2-(3,5-dimethyl-1H-pyrazol-4-yl)-5-methoxybenzoic acid	C13 H14 N2 O3	246.1	6.087	247.107	Full match	No results	Full match	-	-	-	-	6.01171e+08	5.5854e+08	5.61834e+08	6.04252e+08	4.34732e+08	7.51243e+08
Com_780_pos	Ranolazine	C24 H33 N3 O4	427.243	5.134	428.25	Invalid mass	No results	No results	Benzenoids	Phenol ethers	Anisoles	Anisoles	5.41045e+08	4.84138e+08	6.41234e+08	5.26121e+08	5.45785e+08	1.90046e+07
Com_799_pos	Indole	C8 H7 N	117.058	5.193	118.065	Full match	No results	No results	Organoheterocyclic compounds	Indoles and derivatives	Indoles	Indoles	4.66822e+08	3.91119e+08	4.78291e+08	4.64694e+08	3.95424e+08	8.09465e+07
Com_809_pos	2-cyano-2-(2,3-dihydro-1H-inden-1-yliden)acetamide	C12 H10 N2 O	198.079	5.943	199.086	Full match	No results	No results	-	-	-	-	6.18348e+08	5.20868e+08	5.18593e+08	5.34601e+08	1.96316e+08	8.05031e+08
Com_820_pos	Benzamidine	C7 H8 N2	120.069	2.524	279.101	No results	No results	Full match	Benzenoids	Benzene and substituted derivatives	Not available	Benzene and substituted derivatives	2.1161e+07	3.5802e+07	3.07865e+07	2.78252e+07	5.88148e+07	6.90796e+06
Com_866_pos	3-[2-(3-Hydroxyphenyl)ethyl]-5-methoxyphenol	C15 H16 O3	244.109	6.135	245.117	Full match	No results	No results	Phenylpropanoids and polyketides	Stilbenes	Not available	Stilbenes	4.7253e+08	3.95034e+08	4.24699e+08	4.03888e+08	5.10597e+08	7.65183e+08
Com_879_pos	Isoquinoline	C9 H7 N	147.068	5.932	130.065	Invalid mass	No results	No results	Organoheterocyclic compounds	Isoquinolines and derivatives	Not available	Isoquinolines and derivatives	5.6949e+08	3.13548e+08	4.19291e+08	5.18207e+08	2.65595e+08	7.53954e+08
Com_904_pos	QPK	C16 H29 N5 O5	371.217	1.701	186.616	Full match	No results	No results	-	-	-	-	1.68379e+08	2.07261e+08	2.01766e+08	1.99266e+08	4.96431e+08	4.6636e+06
Com_912_pos	4-(cyclohexylmethyl)-6-(2-thienyl)-2,3-dihydropyridazin-3-one hydrate	C15 H18 N2 O S	296.101	2.229	297.108	Invalid mass	No results	No results	-	-	-	-	1.59765e+08	1.70367e+08	1.86303e+08	1.63775e+08	3.21808e+08	1.58734e+07
Com_916_pos	Styrene	C8 H8	104.063	6.345	105.07	No results	No results	Full match	Benzenoids	Benzene and substituted derivatives	Styrenes	Styrenes	5.08412e+08	3.72408e+08	4.11075e+08	4.81289e+08	4.90429e+08	5.37612e+08
Com_967_pos	carbamazepine-d10	C15 H2 [2]H10 N2 O	246.158	1.337	247.165	Full match	No results	No results	-	-	-	-	4.25894e+08	4.32135e+08	3.69241e+08	4.24889e+08	4.74066e+08	6.92064e+08
Com_976_pos	Alprazolam-d8	C17 H5 [2]H8 Cl N4	316.138	1.433	317.145	Invalid mass	No results	No results	-	-	-	-	4.84195e+08	4.59487e+08	4.53411e+08	4.28504e+08	3.38414e+08	6.56691e+08
Com_1007_pos	trans-2-Butene-1,4-dicarboxylic Acid	C6 H8 O4	144.042	0.318	145.049	No results	No results	Full match	-	-	-	-	3.99228e+08	9.5678e+07	3.26228e+08	2.97902e+08	2.81222e+08	6.74215e+08
Com_1021_pos	(1R,2R)-trans-N-Boc-1,2-cyclohexanediamine	C11 H22 N2 O2	214.168	8.417	215.175	No results	No results	Full match	Organic nitrogen compounds	Organonitrogen compounds	Cyclohexylamines	Cyclohexylamines	8.35701e+07	1.65951e+08	1.21238e+08	1.59006e+08	1.42564e+08	6.66506e+08
Com_1029_pos	FNK	C19 H29 N5 O5	778.41	4.828	390.212	Invalid mass	No results	No results	-	-	-	-	2.82334e+06	2.70674e+06	2.47685e+06	2.24596e+06	2.45298e+06	2.90484e+06
Com_1036_pos	6-Methoxy-2-naphthoic acid	C12 H10 O3	202.063	6.009	203.07	No results	No results	Full match	Benzenoids	Naphthalenes	Naphthalenecarboxylic acids and derivatives	Naphthalenecarboxylic acids	1.55637e+08	1.21362e+08	3.01845e+08	1.79197e+08	2.51096e+08	6.5928e+08
Com_1065_pos	7-Methylguanine	C6 H7 N5 O	165.065	1.998	166.072	Full match	No results	Full match	Organoheterocyclic compounds	Imidazopyrimidines	Purines and purine derivatives	Hypoxanthines	3.66568e+08	1.63878e+08	2.19245e+08	3.74213e+08	2.62837e+08	6.44295e+08
Com_1096_pos	SLK	C15 H30 N4 O5	346.222	2.183	347.229	Full match	No results	No results	-	-	-	-	4.87185e+06	6.95839e+06	6.44292e+06	5.82477e+06	6.55048e+06	1.21544e+06
Com_1125_pos	5-Hydroxyindole	C8 H7 N O	133.053	5.928	134.06	No results	No results	Full match	Organoheterocyclic compounds	Indoles and derivatives	Hydroxyindoles	Hydroxyindoles	3.69704e+08	3.18594e+08	3.21545e+08	3.10474e+08	2.60883e+08	6.14738e+08
Com_1146_pos	Diisobutylphthalate	C16 H22 O4	278.151	0.417	279.159	Full match	No results	Full match	-	-	-	-	4.49023e+08	3.54206e+08	4.40746e+08	3.68028e+08	4.13522e+08	5.15012e+07
Com_1172_pos	Oxoadipic Acid	C6 H8 O5	160.037	2.239	161.044	No results	No results	Full match	Organic acids and derivatives	Keto acids and derivatives	Medium-chain keto acids and derivatives	Medium-chain keto acids and derivatives	3.72953e+08	2.98345e+08	3.11147e+08	3.166e+08	4.04687e+08	1.76531e+08
Com_1179_pos	N-α-L-Acetyl-arginine	C8 H16 N4 O3	216.122	1.749	217.129	Full match	No results	Full match	Organic acids and derivatives	Carboxylic acids and derivatives	Amino acids, peptides, and analogues	N-acyl-L-alpha-amino acids	3.31151e+08	3.91842e+08	3.33481e+08	3.22025e+08	3.31646e+08	2.03963e+08
Com_1180_pos	Tiglic acid	C5 H8 O2	100.053	0.41	101.06	No results	No results	Full match	Lipids and lipid-like molecules	Fatty Acyls	Fatty acids and conjugates	Methyl-branched fatty acids	1.31609e+08	3.1575e+08	1.15799e+08	1.01426e+08	3.40258e+07	5.91333e+08
Com_1216_pos	ELK	C17 H32 N4 O6	370.222	5.049	371.229	Invalid mass	No results	No results	-	-	-	-	1.07423e+08	9.92787e+07	1.03672e+08	1.02322e+08	1.33226e+08	4.40523e+06
Com_1243_pos	2-Phenylacetamide	C8 H9 N O	135.068	3.089	136.076	No results	Full match	No results	Benzenoids	Benzene and substituted derivatives	Phenylacetamides	Phenylacetamides	2.12008e+08	1.89608e+08	2.04325e+08	1.84815e+08	1.24853e+08	8.66511e+07
Com_1292_pos	9-Oxo-10(E),12(E)-octadecadienoic acid	C18 H30 O3	294.219	7.822	317.208	Full match	No results	Full match	Lipids and lipid-like molecules	Fatty Acyls	Lineolic acids and derivatives	Lineolic acids and derivatives	1.88201e+08	3.574e+08	2.99797e+08	2.49807e+08	2.80497e+08	2.07737e+08
Com_1301_pos	TKK	C16 H33 N5 O5	375.251	6.334	398.241	Invalid mass	No results	No results	-	-	-	-	4.38535e+08	2.91707e+08	2.07737e+08	3.76964e+08	2.68454e+08	2.91772e+08
Com_1307_pos	2-Hydroxy-3-methylbutanoic acid	C5 H10 O3	118.063	0.439	101.06	No results	No results	Full match	Lipids and lipid-like molecules	Fatty Acyls	Fatty acids and conjugates	Hydroxy fatty acids	3.31918e+07	3.1575e+08	2.36592e+08	2.21145e+08	3.40258e+07	5.32895e+08
Com_1309_pos	Sildenafil N-oxide	C22 H30 N6 O5 S	490.202	2.704	491.209	Full match	No results	No results	Benzenoids	Benzene and substituted derivatives	Benzenesulfonamides	Benzenesulfonamides	3.13913e+08	3.52941e+08	2.83758e+08	3.35548e+08	3.17387e+08	3.35212e+08
Com_1318_pos	PNK	C15 H27 N5 O5	357.201	1.706	358.208	Full match	No results	No results	-	-	-	-	3.07981e+07	4.2264e+07	4.10031e+07	3.67964e+07	4.48433e+07	8.87874e+06
Com_1325_pos	4-oxo-5-phenylpentanoic acid	C11 H12 O3	174.068	6.135	175.075	Invalid mass	No results	No results	-	-	-	-	3.18414e+08	2.64399e+08	2.5601e+08	2.71494e+08	3.36385e+08	5.26426e+08
Com_1361_pos	Octopine	C9 H18 N4 O4	229.106	1.91	247.14	No results	Invalid mass	No results	Organic acids and derivatives	Carboxylic acids and derivatives	Amino acids, peptides, and analogues	Arginine and derivatives	2.90237e+08	3.41689e+08	2.96386e+08	3.40446e+08	2.53393e+08	3.23794e+08
Com_1431_pos	2-Aminopimelic acid	C7 H13 N O4	175.084	1.488	176.092	No results	Full match	No results	Benzenoids	Fluorenes	Not available	Fluorenes	3.1763e+08	3.26942e+08	2.97492e+08	3.37424e+08	3.20975e+08	2.96784e+08
Com_1433_pos	4-Acetamidobutyric Acid	C6 H11 N O3	145.074	1.192	163.108	No results	No results	Full match	Organic acids and derivatives	Carboxylic acids and derivatives	Amino acids, peptides, and analogues	Gamma amino acids and derivatives	3.32198e+08	2.98053e+08	3.7498e+08	3.12225e+08	2.88358e+08	2.67018e+07
Com_1463_pos	p-Hydroxybenzaldehyde	C7 H6 O2	122.037	0.468	123.044	No results	No results	Full match	Organic oxygen compounds	Organooxygen compounds	Carbonyl compounds	Hydroxybenzaldehydes	1.1784e+08	3.07676e+07	9.81552e+07	8.5471e+07	8.75206e+07	4.82846e+08
Com_1488_pos	Obscurolide A1	C15 H17 N O5	291.111	4.976	292.118	Full match	No results	No results	Benzenoids	Benzene and substituted derivatives	Benzoic acids and derivatives	Aminobenzoic acids	2.83133e+08	2.64031e+08	1.62788e+08	2.39292e+08	2.17937e+08	1.75545e+08
Com_1511_pos	2-[(3S)-1-Benzyl-3-pyrrolidinyl]-1,3-benzothiazole	C18 H18 N2 S	294.121	6.742	295.127	Invalid mass	No results	No match	Organoheterocyclic compounds	Benzothiazoles	Not available	Benzothiazoles	3.45968e+08	2.14697e+08	2.78829e+08	2.44668e+08	3.18028e+08	1.90749e+08
Com_1525_pos	2-methyl-5-nitro-1H-indole	C9 H8 N2 O2	176.059	3.814	177.066	Full match	No results	No results	-	-	-	-	7.48659e+07	2.08357e+08	2.33602e+08	1.12671e+08	2.00068e+08	4.62037e+08
Com_1527_pos	Phenytoin	C15 H12 N2 O2	252.085	1.4	253.093	Invalid mass	No results	No match	-	-	-	-	3.0828e+08	3.05728e+08	2.92765e+08	3.01179e+08	2.85161e+08	3.92075e+08
Com_1575_pos	FLK	C21 H34 N4 O4	203.127	2.361	204.134	Invalid mass	No results	No results	-	-	-	-	5.25261e+06	4.77926e+06	7.89739e+06	6.83082e+06	8.53101e+06	2.39202e+06
Com_1576_pos	Norharman	C11 H8 N2	168.068	5.924	169.076	Full match	No results	No results	Organoheterocyclic compounds	Indoles and derivatives	Pyridoindoles	Beta carbolines	3.23039e+08	2.97726e+08	2.77086e+08	2.89098e+08	1.2896e+08	4.14438e+08
Com_1593_pos	L-lysine	C6 H14 N2 O2	146.106	1.56	147.113	No results	No results	Full match	Organic acids and derivatives	Carboxylic acids and derivatives	Amino acids, peptides, and analogues	L-alpha-amino acids	1.22493e+08	1.28693e+08	1.12089e+08	1.14234e+08	1.43771e+08	2.66215e+07
Com_1616_pos	Isohomovanillic acid	C9 H10 O4	182.058	0.646	183.065	Full match	No results	Full match	Benzenoids	Phenols	Methoxyphenols	Methoxyphenols	3.20383e+08	2.10299e+08	2.96203e+08	2.41724e+08	2.83834e+08	4.37257e+08
Com_1619_pos	L-Alanyl-L-proline	C8 H14 N2 O3	186.1	2.553	187.108	Full match	No results	No results	Organic acids and derivatives	Carboxylic acids and derivatives	Amino acids, peptides, and analogues	Dipeptides	2.04313e+08	2.72675e+08	2.41694e+08	2.707e+08	2.96774e+08	1.15171e+08
Com_1622_pos	Azetidine-2-carboxylic acid	C4 H7 N O2	101.048	1.504	102.055	No results	No results	Full match	Organic acids and derivatives	Carboxylic acids and derivatives	Amino acids, peptides, and analogues	Alpha amino acids	1.48245e+08	1.38732e+08	1.51453e+08	1.47574e+08	1.46364e+08	1.57539e+08
Com_1626_pos	Milbemycin A4 oxime	C32 H45 N O7	555.314	4.768	278.664	Invalid mass	No results	No results	Phenylpropanoids and polyketides	Macrolides and analogues	Milbemycins	Milbemycins	6.27307e+06	8.60821e+06	9.50817e+06	8.26305e+06	1.30565e+07	1.42901e+06
Com_1632_pos	7-Hydroxy-3,4-dihydrocarbostyril	C9 H9 N O2	163.064	4.586	181.097	No results	No results	Full match	Organoheterocyclic compounds	Quinolines and derivatives	Quinolones and derivatives	Hydroquinolones	3.29202e+08	2.71333e+08	2.36502e+08	2.3482e+08	2.61423e+08	4.32195e+08
Com_1649_pos	4-(3-Methyl-5-oxo-4,5-dihydro-1H-pyrazol-1-yl)benzoic acid	C11 H10 N2 O3	218.069	6.132	219.076	Full match	No results	No results	-	-	-	-	2.34343e+08	2.39395e+08	2.22984e+08	2.35366e+08	2.90461e+08	7.27108e+07
Com_1660_pos	1-morpholino-3-(4-nitrophenoxy)propan-2-ol	C13 H18 N2 O5	282.122	4.194	283.129	Full match	No results	No results	-	-	-	-	3.0198e+07	3.44686e+07	3.2058e+07	3.64093e+07	4.95012e+07	2.30765e+06
Com_1674_pos	Rutamarin	C21 H24 O5	356.169	5.168	357.177	Invalid mass	No results	No results	Phenylpropanoids and polyketides	Coumarins and derivatives	Furanocoumarins	Psoralens	2.96216e+08	2.28529e+08	3.06262e+08	2.88684e+08	2.84886e+08	6.83007e+07
Com_1685_pos	VQH	C16 H26 N6 O5	382.196	4.483	383.203	Full match	No results	No results	-	-	-	-	1.84801e+08	2.74933e+08	2.10899e+08	2.36526e+08	2.49237e+08	8.14843e+07
Com_1696_pos	Nicotinamide	C6 H6 N2 O	122.048	1.998	123.055	No results	No results	Full match	Organoheterocyclic compounds	Pyridines and derivatives	Pyridinecarboxylic acids and derivatives	Nicotinamides	6.59097e+07	6.03554e+07	5.47486e+07	5.08408e+07	5.50514e+07	6.9222e+07
Com_1699_pos	ethyl 3-amino-4-(methylamino)benzoate	C10 H14 N2 O2	194.106	4.529	195.113	Full match	No results	No results	-	-	-	-	1.42249e+07	1.44423e+07	1.33381e+07	1.43252e+07	1.53136e+07	1.54907e+07
Com_1702_pos	APK	C14 H26 N4 O4	339.179	5.08	357.213	Invalid mass	No results	No results	-	-	-	-	8.95775e+07	1.18411e+08	2.08569e+08	8.08107e+07	9.3253e+07	1.59139e+08
Com_1703_pos	7-Hydroxycoumarine	C9 H6 O3	162.031	0.306	163.039	Full match	No results	Full match	Phenylpropanoids and polyketides	Coumarins and derivatives	Hydroxycoumarins	7-hydroxycoumarins	3.65283e+08	1.37022e+08	1.45571e+08	1.37013e+08	1.75312e+08	2.63103e+08
Com_1709_pos	10b-methyl-1,5,6,10b-tetrahydroimidazo[2,1-a]isoquinolin-2(3H)-one	C12 H14 N2 O	202.11	5.686	203.118	Full match	No results	No results	-	-	-	-	2.89216e+08	2.68778e+08	2.6082e+08	2.74669e+08	2.43708e+08	3.47247e+08
Com_1720_pos	5-Methylcytosine	C5 H7 N3 O	125.059	1.35	273.108	No results	No results	Full match	Organoheterocyclic compounds	Diazines	Pyrimidines and pyrimidine derivatives	Hydroxypyrimidines	2.62349e+08	2.676e+08	1.05107e+08	2.07923e+08	1.40564e+08	6.26305e+06
Com_1732_pos	N-Acetyl-L-leucine	C8 H15 N O3	173.105	1.731	174.113	Full match	No results	Full match	Organic acids and derivatives	Carboxylic acids and derivatives	Amino acids, peptides, and analogues	Leucine and derivatives	1.7239e+08	7.33065e+07	5.2365e+07	2.82355e+08	1.31941e+08	1.31643e+07
Com_1766_pos	trans-4-Phenyl-4-piperidinocyclohexanol	C17 H25 N O	259.189	2.362	260.197	Invalid mass	No results	No results	Organic oxygen compounds	Organooxygen compounds	Alcohols and polyols	Cyclohexanols	2.04556e+07	2.15466e+07	2.39275e+07	2.284e+07	2.58037e+07	1.76736e+06
Com_1774_pos	Loxoprofen	C15 H18 O3	246.122	5.084	247.129	No results	Invalid mass	No results	Phenylpropanoids and polyketides	Phenylpropanoic acids	Not available	Phenylpropanoic acids	2.19792e+08	1.93437e+08	2.32719e+08	1.94703e+08	2.67604e+08	3.05326e+07
Com_1782_pos	5-[(4-chlorophenethyl)amino]-2,3-dihydro-1,3,4-thiadiazole-2-thione	C10 H10 Cl N3 S2	271.001	3.72	272.009	Full match	No results	No results	-	-	-	-	2.09475e+08	1.05998e+08	1.92351e+08	1.82956e+08	1.98951e+08	3.91113e+08
Com_1796_pos	6-(3-hydroxybutan-2-yl)-5-(hydroxymethyl)-4-methoxy-2H-pyran-2-one	C11 H16 O5	250.084	6	251.091	Invalid mass	No results	No results	-	-	-	-	2.1268e+08	2.57342e+08	2.18196e+08	2.36066e+08	1.98936e+08	2.54348e+08
Com_1802_pos	Spectinomycin	C14 H24 N2 O7	364.185	5.973	365.193	Invalid mass	No results	No results	Organoheterocyclic compounds	Dioxanes	1,4-dioxanes	1,4-dioxanes	3.02018e+08	2.35939e+08	2.91664e+07	2.6815e+08	2.16675e+08	2.27366e+08
Com_1832_pos	2-(tert-butyl)-6,7-dimethoxy-4H-3,1-benzoxazin-4-one	C14 H17 N O4	263.116	4.958	264.123	Full match	No results	No results	-	-	-	-	2.215e+08	2.12122e+08	1.32997e+08	1.90275e+08	1.82382e+08	1.43102e+08
Com_1867_pos	GPK	C13 H24 N4 O4	300.18	1.706	301.187	Full match	No results	No results	-	-	-	-	9.31198e+07	1.06261e+08	1.22384e+08	1.13688e+08	2.54233e+08	4.54001e+06
Com_1895_pos	UR-144 N-(2-hydroxypentyl) metabolite	C21 H29 N O2	155.095	5.396	328.223	Invalid mass	No results	No results	Organoheterocyclic compounds	Indoles and derivatives	N-alkylindoles	N-alkylindoles	3.65344e+07	3.67683e+07	3.66609e+07	3.59806e+07	2.28035e+07	3.55729e+07
Com_1932_pos	o-Cresol	C7 H8 O	108.058	4.925	109.065	No results	No results	Full match	Benzenoids	Phenols	Cresols	Ortho cresols	8.84923e+07	5.90244e+07	7.78522e+07	6.27675e+07	6.46088e+07	3.01715e+07
Com_1940_pos	2-Phenylethylamine	C8 H11 N	121.089	5.107	105.07	No results	No results	Full match	Benzenoids	Benzene and substituted derivatives	Phenethylamines	Phenethylamines	4.95826e+07	3.53024e+07	5.18908e+07	3.76851e+07	4.52759e+07	4.06379e+07
Com_1960_pos	7-methoxy-1-methyl-3H,4H,9H-pyrido[3,4-b]indole	C13 H14 N2 O	197.08	2.188	215.114	Invalid mass	No results	No match	-	-	-	-	1.78392e+08	1.17307e+08	1.69321e+08	1.57511e+08	2.12296e+08	9.67073e+07
Com_1962_pos	2-Benzyl-5-[(3S)-1-isopropyl-3-pyrrolidinyl]-1,3,4-oxadiazole	C16 H21 N3 O	271.164	1.651	272.171	Invalid mass	No results	No results	Organic nitrogen compounds	Organonitrogen compounds	Amines	Aralkylamines	2.39526e+08	2.27693e+08	2.71978e+08	1.96224e+08	2.28784e+08	3.30379e+07
Com_1980_pos	(2,6-dimethylmorpholino)(1-methyl-5-nitro-1H-pyrazol-4-yl)methanone	C11 H16 N4 O4	250.106	1.565	251.114	Invalid mass	No results	No results	-	-	-	-	1.54684e+08	1.26593e+08	1.17587e+08	8.77734e+07	2.41191e+08	1.53379e+08
Com_1987_pos	4-(dimethylamino)-3-(3-nitropyridin-2-yl)but-3-en-2-one	C11 H13 N3 O3	235.096	5.107	236.103	Full match	No results	No results	-	-	-	-	9.91654e+07	1.0595e+08	1.15018e+08	9.25895e+07	6.48607e+07	3.5348e+08
Com_1995_pos	Kinetin	C10 H9 N5 O	237.064	2.041	238.071	Invalid mass	No results	No results	Organoheterocyclic compounds	Imidazopyrimidines	Purines and purine derivatives	6-alkylaminopurines	1.84616e+08	2.3279e+08	1.88178e+08	1.90086e+08	1.75782e+08	2.34626e+08
Com_2007_pos	ALK	C15 H30 N4 O4	330.226	2.375	166.12	Full match	No results	No results	-	-	-	-	2.34317e+06	2.43529e+06	2.40502e+06	2.40771e+06	2.40986e+06	802750
Com_2009_pos	6-{[2-(2-oxo-1-imidazolidinyl)ethyl]amino}-2-pyridinecarbonitrile	C11 H13 N5 O	231.11	1.482	232.118	Invalid mass	No results	No results	-	-	-	-	1.92993e+08	1.11347e+08	7.69184e+07	2.45828e+08	1.58788e+08	5.32496e+07
Com_2020_pos	Dibutyl sebacate	C18 H34 O4	314.245	7.133	337.234	No results	No results	Full match	Lipids and lipid-like molecules	Fatty Acyls	Fatty acid esters	Fatty acid esters	5.43496e+07	8.43174e+07	5.58603e+07	7.54071e+07	1.20069e+08	7.01282e+07
Com_2030_pos	4-Hydroxyisoleucine	C6 H13 N O3	147.089	1.841	148.097	No results	No results	Full match	Organic acids and derivatives	Carboxylic acids and derivatives	Amino acids, peptides, and analogues	Isoleucine and derivatives	2.35617e+08	2.29151e+08	2.15967e+08	2.13598e+08	1.68172e+08	1.47968e+08
Com_2103_pos	alpha-Farnesene	C15 H24	204.187	6.763	205.195	No results	No results	Full match	Lipids and lipid-like molecules	Prenol lipids	Sesquiterpenoids	Sesquiterpenoids	9.00382e+07	8.49544e+07	7.16261e+07	1.08046e+08	8.53167e+07	3.32439e+08
Com_2106_pos	Guvacoline	C7 H11 N O2	141.079	4.109	142.086	Full match	No results	No results	Alkaloids and derivatives	Not available	Not available	Alkaloids and derivatives	1.78739e+08	2.19402e+08	2.09751e+08	1.73576e+08	1.54303e+08	2.37673e+08
Com_2124_pos	9-Oxo-ODE	C18 H30 O3	294.219	7.703	317.208	Full match	No results	Full match	Lipids and lipid-like molecules	Fatty Acyls	Lineolic acids and derivatives	Lineolic acids and derivatives	1.30968e+08	2.18064e+08	1.66308e+08	1.79406e+08	2.03125e+08	1.45217e+08
Com_2136_pos	NPH	C15 H22 N6 O5	348.154	6.18	349.162	Invalid mass	No results	No results	-	-	-	-	2.41546e+08	2.16922e+08	1.76712e+08	2.00181e+08	1.90787e+08	5.22786e+07
Com_2144_pos	2,3-di(acetyloxy)-3-cyano-1-[1,2-di(acetyloxy)ethyl]propyl acetate	C16 H21 N O10	425.075	3.726	426.082	Invalid mass	No results	No results	-	-	-	-	1.57617e+08	9.93088e+07	1.57992e+08	1.83356e+08	1.60587e+08	3.26376e+08
Com_2171_pos	1-[(3,5-dimethylisoxazol-4-yl)sulfonyl]piperidine	C10 H16 N2 O3 S	244.085	5.718	245.092	Invalid mass	No results	No results	-	-	-	-	2.60075e+08	1.97868e+08	1.91587e+08	2.25722e+08	1.73661e+08	3.01692e+08
Com_2174_pos	SMK	C14 H28 N4 O5 S	728.37	4.775	365.192	Invalid mass	No results	No results	-	-	-	-	7.67866e+07	8.04072e+07	6.61817e+07	7.91768e+07	7.691e+07	8.59458e+07
Com_2178_pos	Ethylmalonate	C5 H8 O4	132.042	0.605	133.05	No results	No results	Full match	Lipids and lipid-like molecules	Fatty Acyls	Fatty acids and conjugates	Branched fatty acids	1.75795e+08	1.29432e+08	1.78321e+08	1.7731e+08	1.98159e+08	3.19379e+08
Com_2193_pos	KPK	C17 H33 N5 O4	371.253	1.344	186.634	Full match	No results	No results	-	-	-	-	7.42451e+06	5.16094e+06	5.87985e+06	5.42638e+06	6.14884e+06	2.24891e+06
Com_2202_pos	5-(6-hydroxy-6-methyloctyl)-2,5-dihydrofuran-2-one	C13 H22 O3	248.138	2.903	249.145	Invalid mass	No results	No results	-	-	-	-	1.34423e+06	1.3827e+06	1.25406e+06	1.43357e+06	7.88656e+06	1.04031e+06
Com_2250_pos	Safrole	C10 H10 O2	162.068	6.752	163.075	Full match	No results	No results	Organoheterocyclic compounds	Benzodioxoles	Not available	Benzodioxoles	1.58073e+08	1.65572e+08	1.43897e+08	1.68694e+08	2.10574e+08	1.1418e+08
Com_2253_pos	5-amino-2-(dimethylamino)benzoic acid	C9 H12 N2 O2	180.09	4.866	181.097	Full match	No results	No results	-	-	-	-	2.26063e+08	2.04663e+08	1.96073e+08	1.97388e+08	1.79609e+08	2.6452e+08
Com_2269_pos	DPK	C15 H26 N4 O6	680.349	4.787	341.182	Invalid mass	No results	No results	-	-	-	-	1.94888e+08	1.58314e+08	1.85753e+08	1.22788e+08	2.08819e+08	9.0253e+07
Com_2279_pos	YPH	C20 H25 N5 O5	415.186	4.685	208.6	Full match	No results	No results	-	-	-	-	2.61326e+06	2.48963e+06	2.53603e+06	2.5073e+06	2.16072e+06	1.52397e+06
Com_2316_pos	Skatole	C9 H9 N	114.047	5.196	132.081	Invalid mass	No results	No results	Organoheterocyclic compounds	Indoles and derivatives	Indoles	3-methylindoles	1.77969e+08	1.35324e+08	1.43745e+08	1.70916e+08	1.31598e+08	4.20243e+07
Com_2317_pos	3-Methylindole	C9 H9 N	131.074	5.19	132.081	No results	No results	Full match	Organoheterocyclic compounds	Indoles and derivatives	Indoles	3-methylindoles	1.77969e+08	1.35324e+08	1.43745e+08	1.70916e+08	1.31598e+08	5.69655e+07
Com_2330_pos	Artesunate	C19 H28 O8	406.16	5.853	407.167	Invalid mass	No results	No results	-	-	-	-	1.98494e+08	1.44057e+08	1.81891e+08	1.57518e+08	2.00855e+08	1.90491e+08
Com_2346_pos	VLK	C17 H34 N4 O4	358.258	5.075	359.266	Full match	No results	No results	-	-	-	-	3.98262e+06	3.41208e+06	4.2684e+06	3.60847e+06	4.23704e+06	3.6287e+06
Com_2348_pos	DRH	C16 H26 N8 O6	426.199	4.731	427.206	Full match	No results	No results	-	-	-	-	2.02117e+08	1.8794e+08	2.04454e+08	2.01697e+08	1.99363e+08	7.224e+07
Com_2349_pos	Histamine	C5 H9 N3	111.08	2.288	112.087	No results	No results	Full match	Organic nitrogen compounds	Organonitrogen compounds	Amines	2-arylethylamines	1.5853e+08	1.94011e+08	1.64653e+08	1.80114e+08	1.66465e+08	2.31989e+08
Com_2350_pos	Ala-Ile	C9 H18 N2 O3	202.132	5.035	203.139	No results	Full match	Full match	Organic acids and derivatives	Carboxylic acids and derivatives	Amino acids, peptides, and analogues	Dipeptides	9.6256e+06	1.05971e+07	7.74962e+06	8.87803e+06	1.10348e+07	5.76595e+06
Com_2364_pos	N-Tetradecanamide	C14 H29 N O	227.225	8.579	228.232	No results	No results	Full match	Lipids and lipid-like molecules	Fatty Acyls	Fatty amides	Fatty amides	4.08983e+07	4.21756e+07	2.215e+08	7.8635e+07	1.37936e+07	1.422e+08
Com_2365_pos	2-[amino(3-chloroanilino)methylene]malononitrile	C10 H7 Cl N4	218.04	1.317	219.047	Invalid mass	No results	No results	-	-	-	-	1.42221e+08	1.68335e+08	2.21133e+08	1.45938e+08	1.43053e+08	2.08017e+08
Com_2378_pos	LLK	C18 H36 N4 O4	372.274	5.271	373.281	Full match	No results	No results	-	-	-	-	4.59742e+06	3.83435e+06	4.65245e+06	4.3774e+06	4.445e+06	3.61979e+06
Com_2418_pos	7-(1-pyrrolidinyl)pyrimido[4,5-d]pyrimidin-4-amine	C10 H12 N6	216.111	3.009	217.118	Invalid mass	No results	No results	-	-	-	-	2.90931e+07	3.74392e+07	2.86203e+07	3.21209e+07	3.48308e+07	1.77168e+07
Com_2419_pos	13-HPODE	C18 H32 O4	312.229	6.525	335.219	No results	No results	Full match	Lipids and lipid-like molecules	Fatty Acyls	Lineolic acids and derivatives	Lineolic acids and derivatives	1.88035e+08	1.38549e+08	1.82423e+08	1.84212e+08	1.92545e+08	9.89835e+07
Com_2437_pos	4-Hydroxybenzoic acid	C7 H6 O3	138.032	0.474	139.039	Full match	No results	Full match	Benzenoids	Benzene and substituted derivatives	Benzoic acids and derivatives	Hydroxybenzoic acid derivatives	2.50501e+08	1.10913e+08	8.40727e+07	7.50403e+07	7.33777e+07	1.11923e+08
Com_2456_pos	Methylimidazoleacetic acid	C6 H8 N2 O2	140.059	1.729	141.066	Full match	No results	Full match	Organoheterocyclic compounds	Azoles	Imidazoles	Imidazolyl carboxylic acids and derivatives	1.40266e+08	1.44194e+08	1.33156e+08	1.41187e+08	1.14909e+08	2.78682e+08
Com_2504_pos	N-Acetylserotonin	C12 H14 N2 O2	236.116	5.5	219.113	Invalid mass	Invalid mass	No results	Organoheterocyclic compounds	Indoles and derivatives	Hydroxyindoles	Hydroxyindoles	1.41068e+08	1.23515e+08	1.17246e+08	1.38618e+08	1.41525e+08	5.60621e+07
Com_2505_pos	EMH	C16 H25 N5 O6 S	397.142	5.04	398.149	Invalid mass	No results	No results	-	-	-	-	2.12944e+08	1.7868e+08	1.9084e+08	1.92645e+08	1.86459e+08	1.98707e+06
Com_2513_pos	1,3-dipyridin-3-ylpropane-1,3-dione	C13 H10 N2 O2	226.074	5.401	227.081	Full match	No results	No results	-	-	-	-	2.18801e+08	1.80884e+08	1.29082e+08	1.08528e+08	9.41393e+07	8.11009e+07
Com_2523_pos	Imidazoleacetic acid	C5 H6 N2 O2	126.043	1.42	127.05	Full match	No results	Full match	Organoheterocyclic compounds	Azoles	Imidazoles	Imidazolyl carboxylic acids and derivatives	1.54435e+08	1.49167e+08	1.54704e+08	1.39583e+08	1.35477e+08	2.71942e+08
Com_2526_pos	6-Methylflavone	C16 H12 O2	236.083	2.834	237.09	Full match	No results	No results	Phenylpropanoids and polyketides	Flavonoids	Flavones	Flavones	686277	2.01385e+06	878638	1.39314e+06	1.28969e+06	657710
Com_2550_pos	L-(-)-alpha-Amino-epsilon-Caprolactam	C6 H12 N2 O	128.095	5.593	295.154	No results	No results	Full match	Organoheterocyclic compounds	Azepines	Not available	Azepines	1.05423e+08	8.228e+07	9.33676e+07	7.48409e+07	8.1478e+07	2.68094e+08
Com_2609_pos	5-oxo-3-phenyl-5-(2-quinolinylamino)pentanoic acid	C20 H18 N2 O3	159.08	6.136	357.123	Invalid mass	No results	No results	-	-	-	-	1.75939e+08	1.33381e+08	1.5879e+08	1.54957e+08	1.78282e+08	2.63582e+07
Com_2610_pos	2-methoxy-4-{3-[(4-methylbenzoyl)amino]butyl}phenyl 4-methylbenzoate	C27 H29 N O4	431.213	1.487	216.614	Invalid mass	No results	No results	-	-	-	-	1.1782e+08	1.33224e+08	1.29403e+08	1.84688e+08	1.64713e+08	2.60785e+07
Com_2679_pos	RMH	C17 H30 N8 O4 S	442.218	4.778	443.226	Invalid mass	No results	No results	-	-	-	-	7.09485e+07	8.39218e+07	7.26731e+07	5.70623e+07	1.10838e+08	2.89206e+07
Com_2684_pos	EPK	C16 H28 N4 O6	354.19	3.811	355.197	Invalid mass	No results	No results	-	-	-	-	1.52713e+08	1.69187e+08	1.38664e+08	1.65987e+08	1.6281e+08	4.16631e+06
Com_2705_pos	17alpha-Ethinyl estradiol	C20 H24 O2	296.178	6.966	297.185	No results	No results	Full match	Lipids and lipid-like molecules	Steroids and steroid derivatives	Estrane steroids	Estrogens and derivatives	1.75449e+08	1.03413e+08	1.46128e+08	1.1297e+08	1.00296e+08	1.61468e+08
Com_2795_pos	3-N-Methyl-L-histidine	C7 H13 N3 O3	187.096	1.424	375.199	No results	No results	Full match	Organic acids and derivatives	Carboxylic acids and derivatives	Amino acids, peptides, and analogues	Histidine and derivatives	2.12138e+07	2.5868e+07	2.50573e+07	1.6848e+06	2.73123e+07	9.29064e+06
Com_2857_pos	1,3-Dimethyluracil	C6 H8 N2 O2	140.059	1.505	141.066	No results	No results	Full match	Organoheterocyclic compounds	Diazines	Pyrimidines and pyrimidine derivatives	Pyrimidones	1.91381e+08	1.32537e+08	1.41706e+08	1.6535e+08	1.63364e+08	1.37518e+08
Com_2891_pos	L-5-Hydroxytryptophan	C11 H12 N2 O3	220.085	2.618	221.092	Full match	No results	Full match	Organoheterocyclic compounds	Indoles and derivatives	Tryptamines and derivatives	Serotonins	1.5417e+08	1.57199e+08	1.49213e+08	1.55534e+08	1.57221e+08	1.17459e+08
Com_2904_pos	4-(pentyloxy)benzene-1-carbohydrazide	C12 H18 N2 O2	222.137	5.911	223.144	Full match	No results	No results	-	-	-	-	1.33419e+07	2.22394e+07	1.1447e+07	1.51928e+07	1.54685e+07	1.68367e+07
Com_2929_pos	Oleoyl ethanolamide	C20 H39 N O2	307.287	10.017	330.276	Invalid mass	No results	No results	Organic nitrogen compounds	Organonitrogen compounds	Amines	N-acylethanolamines	1.99957e+07	3.25299e+07	1.77237e+08	4.65089e+07	3.58799e+06	1.07121e+08
Com_2942_pos	13,14-Dihydro prostaglandin E1	C20 H36 O5	338.243	7.578	339.25	Invalid mass	No results	No results	Lipids and lipid-like molecules	Fatty Acyls	Eicosanoids	Prostaglandins and related compounds	9.18717e+07	1.53911e+08	1.10248e+08	1.26029e+08	1.38884e+08	1.25211e+08
Com_2968_pos	Pentadecanoic acid	C15 H30 O2	242.224	0.15	243.232	No results	No results	Full match	Lipids and lipid-like molecules	Fatty Acyls	Fatty acids and conjugates	Long-chain fatty acids	1.43948e+08	9.62404e+07	9.92702e+07	8.57098e+07	1.56746e+08	1.74091e+08
Com_2976_pos	Paracetamol	C8 H9 N O2	169.074	5.006	152.071	Invalid mass	Invalid mass	No match	Benzenoids	Phenols	1-hydroxy-2-unsubstituted benzenoids	1-hydroxy-2-unsubstituted benzenoids	1.18939e+08	8.88231e+07	1.00934e+08	1.16635e+08	1.08062e+08	2.29528e+08
Com_3019_pos	U-47700-d6	C16 H16 [2]H6 Cl2 N2 O	334.149	1.44	335.156	Full match	No results	No results	-	-	-	-	2.0891e+07	1.49733e+08	6.81008e+07	1.21716e+08	2.44774e+07	3.29311e+07
Com_3031_pos	Guanosine-3',5'-cyclic monophosphate	C10 H12 N5 O7 P	345.047	2.528	346.054	No results	Full match	Full match	Nucleosides, nucleotides, and analogues	Purine nucleotides	Cyclic purine nucleotides	3',5'-cyclic purine nucleotides	2.15098e+06	2.30229e+06	1.96041e+06	2.15353e+06	2.22885e+06	1.68988e+06
Com_3034_pos	WKK	C23 H36 N6 O4	213.111	2.372	214.118	Invalid mass	No results	No results	-	-	-	-	7.8461e+07	5.38374e+07	7.72413e+07	5.02377e+07	7.10876e+07	4.71737e+07
Com_3037_pos	L-beta-Imidazolelactic acid	C6 H8 N2 O3	156.053	1.444	157.061	No results	No results	Full match	Organoheterocyclic compounds	Azoles	Imidazoles	Imidazolyl carboxylic acids and derivatives	1.48036e+08	1.47734e+08	1.36949e+08	1.39586e+08	1.28183e+08	2.24681e+08
Com_3040_pos	4-Methoxycinnamic Acid	C10 H10 O3	178.063	3.081	196.097	No results	No results	Full match	Phenylpropanoids and polyketides	Cinnamic acids and derivatives	Cinnamic acids	Cinnamic acids	6.50455e+07	6.66847e+07	6.47779e+07	7.03231e+07	5.13658e+07	2.24494e+08
Com_3050_pos	13,14-Dihydro-15-keto Prostaglandin A2	C20 H30 O4	334.211	6.753	335.219	Invalid mass	No results	No results	Lipids and lipid-like molecules	Fatty Acyls	Eicosanoids	Prostaglandins and related compounds	1.03983e+08	1.40646e+08	9.10347e+07	9.40874e+07	9.97112e+07	1.75549e+08
Com_3063_pos	Levalbuterol	C13 H21 N O3	261.132	1.392	262.139	Invalid mass	No results	No results	-	-	-	-	1.5535e+08	1.22243e+08	1.67549e+08	1.33426e+08	1.30856e+08	2.22944e+08
Com_3081_pos	TPH	C15 H23 N5 O5	670.328	4	336.171	Invalid mass	No results	No results	-	-	-	-	1.42839e+08	1.20308e+08	1.43891e+08	1.42402e+08	1.50367e+08	8.50225e+06
Com_3104_pos	Piperine	C17 H19 N O3	570.265	2.279	286.14	Invalid mass	No results	No results	Alkaloids and derivatives	Not available	Not available	Alkaloids and derivatives	1.48419e+08	7.95704e+07	3.84418e+07	1.543e+08	1.06328e+08	1.23448e+08
Com_3132_pos	2-({[4-(6-methyl-1,3-benzothiazol-2-yl)phenyl]imino}methyl)phenol	C21 H16 N2 O S	344.1	5.788	345.108	Invalid mass	No results	No results	-	-	-	-	8.41432e+07	1.43345e+08	3.67368e+07	7.98393e+07	6.20002e+07	1.31057e+07
Com_3146_pos	SQH	C14 H22 N6 O6	392.145	5.744	393.152	Invalid mass	No results	No results	-	-	-	-	1.6382e+08	9.51298e+07	1.60174e+08	1.18248e+08	1.46012e+08	1.41009e+08
Com_3148_pos	TG 16:0_18:2_20:5	C57 H96 O6	898.701	11.099	899.708	No results	Invalid mass	No results	-	-	-	-	1.40983e+08	1.02957e+08	1.63108e+08	1.11119e+08	1.36498e+08	1.07135e+08
Com_3165_pos	3-(3,4-dimethoxyphenyl)-1-(2-hydroxy-4,6-dimethoxyphenyl)propan-1-one	C19 H22 O6	346.139	6.122	347.146	Invalid mass	No results	No results	-	-	-	-	7.5218e+07	6.33648e+07	1.62105e+08	5.97028e+07	6.14541e+07	1.48736e+07
Com_3175_pos	N,N'-di[4-(2,6-dimethylmorpholino)phenyl]thiourea	C25 H34 N4 O2 S	476.211	3.425	477.219	Invalid mass	No results	No results	-	-	-	-	1.10492e+08	1.40778e+08	9.45824e+07	1.02811e+08	9.35183e+07	6.82859e+06
Com_3193_pos	Pilocarpine	C11 H16 N2 O2	208.121	5.16	209.128	Full match	No results	No results	Alkaloids and derivatives	Not available	Not available	Alkaloids and derivatives	1.49634e+08	1.39996e+08	1.31944e+08	1.35683e+08	1.17776e+08	1.90324e+08
Com_3244_pos	4-Deacetylneosolaniol	C17 H24 O7	322.141	5.879	323.148	Invalid mass	No results	No results	Lipids and lipid-like molecules	Prenol lipids	Sesquiterpenoids	Trichothecenes	1.58898e+08	1.37669e+08	1.28925e+08	1.10199e+08	9.57961e+07	6.65432e+06
Com_3251_pos	L-Threonine	C4 H9 N O3	119.059	2.313	102.055	No results	No results	Full match	Organic acids and derivatives	Carboxylic acids and derivatives	Amino acids, peptides, and analogues	L-alpha-amino acids	8.62767e+07	1.27943e+08	8.85877e+07	9.03191e+07	1.41342e+08	8.10025e+07
Com_3305_pos	tetranor-PGFM	C16 H26 O7	312.156	6.025	313.164	Invalid mass	No results	No results	Lipids and lipid-like molecules	Fatty Acyls	Eicosanoids	Prostaglandins and related compounds	4.58009e+07	3.92094e+07	1.10143e+08	6.7853e+07	6.51606e+07	2.04242e+08
Com_3318_pos	Mycophenolic acid	C17 H20 O6	320.122	1.48	321.129	Invalid mass	No results	No results	Organoheterocyclic compounds	Isocoumarans	Isobenzofuranones	Phthalides	1.35083e+08	1.34807e+08	9.64864e+07	1.25383e+08	1.28941e+08	1.6232e+08
Com_3327_pos	Tyr-Tyr	C18 H20 N2 O5	344.137	5.046	345.145	No results	Full match	No results	Organic acids and derivatives	Carboxylic acids and derivatives	Amino acids, peptides, and analogues	Peptides	1.10073e+07	9.49286e+06	1.09075e+07	1.02106e+07	1.06215e+07	1.01375e+07
Com_3343_pos	2,5-Furandicarboxylic acid	C6 H4 O5	156.006	1.989	139.003	No results	No results	Full match	Organoheterocyclic compounds	Furans	Furoic acid and derivatives	Furoic acids	4.56508e+07	3.76539e+07	3.40194e+07	3.92912e+07	5.57167e+07	1.91016e+07
Com_3351_pos	D-glutamine	C5 H10 N2 O3	146.069	1.804	147.076	No results	No results	Full match	Organic acids and derivatives	Carboxylic acids and derivatives	Amino acids, peptides, and analogues	D-alpha-amino acids	2.96096e+07	2.51341e+07	2.7389e+07	2.79668e+07	2.64231e+07	1.2897e+07
Com_3360_pos	6 β-Hydroxycortisol	C21 H30 O6	378.2	4.91	379.207	Invalid mass	No results	No results	Lipids and lipid-like molecules	Steroids and steroid derivatives	Hydroxysteroids	21-hydroxysteroids	1.11836e+08	8.52735e+07	3.69597e+07	8.13979e+07	7.37423e+07	1.15795e+08
Com_3385_pos	Palmitoleic Acid	C16 H30 O2	276.209	6.986	277.216	Invalid mass	No results	No results	Lipids and lipid-like molecules	Fatty Acyls	Fatty acids and conjugates	Long-chain fatty acids	5.5274e+07	8.15804e+07	5.23545e+07	7.05084e+07	7.03465e+07	3.32082e+07
Com_3442_pos	2-[(1,3-thiazol-2-ylamino)methylidene]malononitrile	C7 H4 N4 S	158.991	1.279	177.025	Invalid mass	No results	No results	-	-	-	-	1.42898e+08	1.14609e+08	1.45227e+08	1.24505e+08	1.33457e+08	8.99956e+06
Com_3479_pos	4-methyl-5-phenoxy-6-piperidino-2-(trifluoromethyl)pyrimidine	C17 H18 F3 N3 O	337.138	2.904	338.145	Invalid mass	No results	No results	-	-	-	-	8.93475e+07	1.28456e+08	9.14891e+07	1.16063e+08	1.08164e+08	2.57182e+06
Com_3567_pos	N-Acetyldopamine	C10 H13 N O3	195.09	0.622	196.097	Full match	No results	Full match	Benzenoids	Phenols	Benzenediols	Catechols	1.05143e+08	8.0916e+07	1.07342e+08	9.92508e+07	1.2519e+08	1.88167e+08
Com_3588_pos	3-Hydroxypicolinic acid	C6 H5 N O3	139.027	2.02	140.034	No results	No results	Full match	Organoheterocyclic compounds	Pyridines and derivatives	Pyridinecarboxylic acids and derivatives	Pyridinecarboxylic acids	1.3225e+08	1.06861e+08	8.81791e+07	1.24208e+08	1.27235e+08	1.5162e+08
Com_3634_pos	4-(2-chloro-6-fluorophenyl)-1,3-thiazol-2-amine	C9 H6 Cl F N2 S	227.995	1.152	229.002	Invalid mass	No results	No results	-	-	-	-	7.37005e+07	5.06373e+07	7.79469e+07	7.69384e+07	8.77358e+07	1.84815e+08
Com_3655_pos	N-(5-acetamidopentyl)acetamide	C9 H18 N2 O2	169.11	5.105	187.144	Invalid mass	No results	No results	-	-	-	-	8.52997e+07	7.52261e+07	7.61596e+07	7.9016e+07	8.20831e+07	1.82506e+08
Com_3657_pos	Prostaglandin K2	C20 H30 O5	332.196	6.451	333.203	Invalid mass	No results	No results	Lipids and lipid-like molecules	Fatty Acyls	Eicosanoids	Prostaglandins and related compounds	1.01535e+08	1.06221e+08	9.97484e+07	9.91761e+07	7.11995e+07	6.28346e+07
Com_3673_pos	AL 8810 Methyl ester	C25 H33 F O4	438.211	2.284	439.218	Invalid mass	No results	No results	Benzenoids	Indanes	Not available	Indanes	1.94137e+06	3.75943e+06	4.28732e+06	2.86986e+06	3.76508e+06	954138
Com_3679_pos	LPK	C17 H32 N4 O4	356.242	1.448	179.128	Full match	No results	No results	-	-	-	-	1.04312e+08	1.20373e+08	1.12874e+08	1.15257e+08	1.08578e+08	2.56945e+06
Com_3724_pos	GW501516	C21 H18 F3 N O3 S2	453.07	3.731	454.077	No results	No results	Full match	Benzenoids	Benzene and substituted derivatives	Phenoxyacetic acid derivatives	Phenoxyacetic acid derivatives	9.07192e+07	5.52603e+07	8.99188e+07	1.02419e+08	8.85187e+07	1.78813e+08
Com_3755_pos	AKB48 N-(4-fluorobenzyl) analog	C25 H26 F N3 O	403.206	1.358	404.213	Full match	No results	No results	Organoheterocyclic compounds	Benzopyrazoles	Indazoles	Indazole-3-carboxamides	9.28267e+07	1.00699e+08	6.78818e+07	9.67365e+07	1.08128e+08	1.22622e+07
Com_3772_pos	7-(2-aminophenyl)heptanoic acid	C13 H19 N O2	243.122	2.893	244.129	Invalid mass	No results	No results	-	-	-	-	9.74778e+07	1.14773e+08	9.75952e+07	1.08002e+08	1.19765e+08	3.56224e+07
Com_3782_pos	4-oxododecanedioic acid	C12 H20 O5	266.113	5.769	267.12	Invalid mass	No results	No results	-	-	-	-	1.31091e+08	8.18085e+07	1.18e+08	9.04467e+07	8.40184e+07	1.75439e+08
Com_3788_pos	L-Ornithine	C5 H12 N2 O2	132.094	0.479	133.101	No results	Invalid mass	No results	Organic acids and derivatives	Carboxylic acids and derivatives	Amino acids, peptides, and analogues	L-alpha-amino acids	1.27296e+08	8.51475e+07	9.58735e+07	9.26032e+07	8.56628e+07	1.75313e+08
Com_3866_pos	EPH	C16 H23 N5 O6	363.154	3.907	364.162	Invalid mass	No results	No results	-	-	-	-	4.56098e+07	1.13618e+08	1.03959e+08	1.16165e+08	1.08215e+08	6.13015e+07
Com_3924_pos	N2-Acetyl-L-ornithine	C7 H14 N2 O3	174.1	1.406	175.108	No results	Full match	Full match	Organic acids and derivatives	Carboxylic acids and derivatives	Amino acids, peptides, and analogues	N-acyl-L-alpha-amino acids	1.07747e+08	1.11662e+08	1.15402e+08	1.01777e+08	9.60843e+07	1.07814e+08
Com_3970_pos	TQH	C15 H24 N6 O6	192.088	1.861	407.165	Invalid mass	No results	No results	-	-	-	-	8.1567e+07	1.1044e+08	2.12559e+07	8.99067e+07	4.85827e+07	1.64518e+07
Com_3996_pos	AKK	C15 H31 N5 O4	345.238	1.117	173.626	Full match	No results	No results	-	-	-	-	1.40381e+06	1.20642e+06	1.2445e+06	1.22113e+06	1.30463e+06	1.45363e+06
Com_4044_pos	2-(4,4-diphenyl-1-piperidinobuta-1,3-dienyl)phenyl acetate	C29 H29 N O2	423.212	4.985	424.219	Invalid mass	No results	No results	-	-	-	-	1.15618e+08	9.91951e+07	1.24719e+08	1.14626e+08	9.74209e+07	1.05724e+07
Com_4049_pos	GKK	C14 H29 N5 O4	331.222	1.093	166.618	Full match	No results	No results	-	-	-	-	2.00443e+06	2.57977e+06	3.20747e+06	2.17408e+06	2.69782e+06	1.35226e+06
Com_4086_pos	Neosaxitoxin	C10 H17 N7 O5	315.129	3.354	316.136	Full match	No results	No results	Phenylpropanoids and polyketides	Saxitoxins, gonyautoxins, and derivatives	Not available	Saxitoxins, gonyautoxins, and derivatives	5.10727e+07	4.30583e+07	3.34637e+07	4.37849e+07	8.74368e+07	4.57882e+07
Com_4132_pos	Morphine	C17 H19 N O3	285.132	2.252	286.14	Invalid mass	No results	No results	Alkaloids and derivatives	Morphinans	Not available	Morphinans	1.02253e+08	8.10353e+07	1.08287e+08	1.12853e+08	1.04402e+08	9.34263e+07
Com_4172_pos	2'-O-Methylcytidine	C10 H15 N3 O5	257.101	2.775	258.108	No results	Full match	No results	Nucleosides, nucleotides, and analogues	Pyrimidine nucleosides	Not available	Pyrimidine nucleosides	9.58529e+07	1.05054e+08	9.02177e+07	1.01147e+08	8.41251e+07	9.6812e+07
Com_4173_pos	4-[1-(dimethylamino)ethylidene]-2-phenyl-1,3-oxazol-5(4H)-one	C13 H14 N2 O2	213.079	5.413	231.113	Invalid mass	No results	No results	-	-	-	-	8.84959e+07	8.02238e+07	8.13054e+07	7.77765e+07	6.80244e+07	1.58546e+08
Com_4249_pos	gamma-Glutamyltyrosine	C14 H18 N2 O6	310.116	4.545	311.124	No results	Full match	No results	Organic acids and derivatives	Carboxylic acids and derivatives	Amino acids, peptides, and analogues	Tyrosine and derivatives	3.25404e+07	6.19949e+07	3.24656e+07	4.9178e+07	1.05531e+08	9.15501e+06
Com_4257_pos	ethyl 2-amino-8H-indeno[2,1-b]thiophene-3-carboxylate	C14 H13 N O2 S	259.067	1.313	260.074	Full match	No results	No results	-	-	-	-	1.38339e+08	8.49772e+07	8.36337e+07	9.91323e+07	8.01506e+07	9.53507e+07
Com_4362_pos	Bialaphos	C11 H22 N3 O6 P	305.111	1.504	306.118	Invalid mass	No results	No results	Organic acids and derivatives	Carboxylic acids and derivatives	Amino acids, peptides, and analogues	Peptides	8.90235e+07	1.00116e+08	5.11041e+07	9.08709e+07	8.00741e+07	5.65372e+06
Com_4367_pos	N-[(4-hydroxy-3-methoxyphenyl)methyl]-8-methylnonanamide	C18 H29 N O3	307.213	5.969	346.176	Full match	No results	No results	-	-	-	-	8.10389e+07	5.60099e+07	6.15855e+07	8.22324e+07	1.02692e+08	2.18732e+07
Com_4408_pos	(4E)-1,7-bis(3,4-dihydroxyphenyl)hept-4-en-3-one	C19 H20 O5	345.153	2.352	346.16	Invalid mass	No results	No results	-	-	-	-	8.11695e+07	7.94528e+07	1.13761e+08	9.78565e+07	8.69321e+07	2.06388e+07
Com_4535_pos	7-methyl-3-nitroimidazo[1,2-a]pyridine	C8 H7 N3 O2	199.033	1.264	200.041	Invalid mass	No results	No results	-	-	-	-	9.45817e+07	6.32411e+07	9.8422e+07	7.26766e+07	9.88995e+07	4.04046e+06
Com_4564_pos	RPH	C17 H28 N8 O4	782.394	4.719	392.204	Invalid mass	No results	No results	-	-	-	-	1.98669e+07	1.71884e+07	8.39702e+06	2.13516e+07	2.30151e+07	7.38987e+06
Com_4589_pos	Propionylcarnitine	C10 H19 N O4	217.131	3.268	218.139	Full match	No results	Full match	Lipids and lipid-like molecules	Fatty Acyls	Fatty acid esters	Acyl carnitines	4.66987e+07	9.50759e+07	6.18121e+07	7.93077e+07	5.94353e+07	4.18982e+07
Com_4628_pos	2,3-Dinor-11β-prostaglandin F2α	C18 H30 O5	348.191	6.731	349.198	Invalid mass	No results	No results	Lipids and lipid-like molecules	Fatty Acyls	Eicosanoids	Prostaglandins and related compounds	6.4351e+07	9.41135e+07	6.55794e+07	7.67752e+07	4.41725e+07	9.3161e+07
Com_4634_pos	NMK	C15 H29 N5 O5 S	373.187	5.13	396.176	Invalid mass	No results	No results	-	-	-	-	9.00148e+07	6.89416e+07	8.97381e+07	8.16297e+07	9.65019e+07	3.88848e+07
Com_4725_pos	T-2 Triol	C20 H30 O7	382.197	5.833	383.204	Invalid mass	No results	No results	Lipids and lipid-like molecules	Prenol lipids	Sesquiterpenoids	Trichothecenes	9.45838e+07	8.88852e+07	9.99994e+07	9.05171e+07	6.73682e+07	3.28106e+07
Com_4727_pos	Sedanolide	C12 H18 O2	194.13	6.325	195.138	Full match	No results	No results	Organoheterocyclic compounds	Isobenzofurans	Not available	Isobenzofurans	5.14341e+07	5.16151e+07	5.42939e+07	4.34545e+07	5.92815e+07	6.60749e+07
Com_4748_pos	Methylmalonate	C4 H6 O4	118.027	1.389	101.024	No results	No results	Full match	Organic acids and derivatives	Carboxylic acids and derivatives	Dicarboxylic acids and derivatives	Dicarboxylic acids and derivatives	8.20523e+07	7.89775e+07	7.93786e+07	7.9408e+07	7.48132e+07	4.85414e+07
Com_4774_pos	HRH	C18 H28 N10 O4	470.212	2.926	471.219	Invalid mass	No results	No results	-	-	-	-	6.56979e+07	4.47067e+07	9.27863e+07	4.12187e+07	5.03206e+07	1.19437e+07
Com_4792_pos	L-Argininosuccinate	C10 H18 N4 O6	290.122	1.336	291.13	No results	Full match	Full match	Organic acids and derivatives	Carboxylic acids and derivatives	Amino acids, peptides, and analogues	Aspartic acid and derivatives	6.86684e+07	4.17248e+07	7.04008e+07	5.10445e+07	5.0945e+07	1.36301e+08
Com_4827_pos	KLK	C18 H37 N5 O4	387.285	1.643	194.65	Full match	No results	No results	-	-	-	-	922461	818793	801092	818292	1.0119e+06	890427
Com_4859_pos	Lipoic acid	C8 H14 O2 S2	206.044	1.242	207.051	No results	No results	Full match	Organoheterocyclic compounds	Dithiolanes	Lipoic acids and derivatives	Lipoic acids and derivatives	1.07531e+08	8.18113e+07	1.02582e+08	9.00483e+07	2.79151e+06	4.42372e+06
Com_4944_pos	12,13-EODE	C18 H32 O3	296.235	8.241	319.224	No results	No results	Full match	-	-	-	-	4.23142e+07	8.77341e+07	7.49429e+07	5.86284e+07	7.21237e+07	3.9324e+07
Com_4983_pos	2-[(butylamino)(imino)methyl]-1-oxohydrazinium-1-olate	C5 H12 N4 O2	182.073	1.665	183.081	Invalid mass	No results	No results	-	-	-	-	7.95102e+07	8.70859e+07	6.97385e+07	7.42156e+07	7.44244e+07	8.00248e+07
Com_4993_pos	Cinchophen	C16 H11 N O2	249.079	0.268	250.086	Full match	No results	No results	-	-	-	-	7.64743e+07	5.66899e+07	5.78441e+07	5.21326e+07	5.94953e+07	8.88591e+07
Com_4996_pos	Cyclo(Leu-Pro)	C11 H18 N2 O2	210.137	4.678	211.144	No results	Full match	No results	Organic acids and derivatives	Carboxylic acids and derivatives	Amino acids, peptides, and analogues	Alpha amino acids and derivatives	4.59196e+07	3.19977e+07	4.70218e+07	3.97147e+07	4.80962e+07	7.70645e+07
Com_5007_pos	TMK	C15 H30 N4 O5 S	188.116	1.513	189.123	Invalid mass	No match	No match	-	-	-	-	7.99574e+07	8.6645e+07	8.44841e+07	8.67331e+07	8.40636e+07	7.30303e+07
Com_5013_pos	1-(3,4-dimethoxyphenyl)ethan-1-one oxime	C10 H13 N O3	217.073	5.868	218.081	Invalid mass	No results	No results	-	-	-	-	1.00964e+08	8.65232e+07	8.52631e+07	8.98214e+07	7.51513e+07	1.19558e+08
Com_5015_pos	YMK	C20 H32 N4 O5 S	440.201	3.041	458.235	Invalid mass	No results	No results	-	-	-	-	6.18482e+07	8.64426e+07	6.99904e+07	7.97968e+07	6.61718e+07	1.35021e+06
Com_5073_pos	HET0016	C12 H18 N2 O	456.244	2.376	229.129	Invalid mass	No results	No results	Benzenoids	Benzene and substituted derivatives	Toluenes	Toluenes	7.44761e+07	8.51983e+07	7.7498e+07	8.00943e+07	8.61917e+07	2.40618e+07
Com_5080_pos	L-Glutamate	C5 H9 N O4	147.053	2.53	148.06	No results	No results	Full match	Organic acids and derivatives	Carboxylic acids and derivatives	Amino acids, peptides, and analogues	Glutamic acid and derivatives	4.39169e+07	8.51006e+07	5.16825e+07	7.45018e+07	6.34544e+07	3.65001e+07
Com_5083_pos	Noroxycodone	C17 H19 N O4	602.255	1.704	302.135	Invalid mass	No results	No results	Benzenoids	Phenanthrenes and derivatives	Not available	Phenanthrenes and derivatives	7.91097e+07	8.50179e+07	8.87298e+07	7.77473e+07	7.36996e+07	7.48963e+07
Com_5091_pos	1,4-Dihydro-1-Methyl-4-Oxo-3-Pyridinecarboxamide	C7 H8 N2 O2	152.059	1.69	153.066	No results	No results	Full match	-	-	-	-	4.76208e+07	4.45129e+07	3.69132e+07	9.03363e+07	7.23104e+07	1.01681e+08
Com_5092_pos	1-Methylhistidine	C7 H11 N3 O2	169.085	1.704	153.066	No results	No results	Full match	Organic acids and derivatives	Carboxylic acids and derivatives	Amino acids, peptides, and analogues	Histidine and derivatives	4.76208e+07	4.45129e+07	3.69132e+07	9.03363e+07	7.23104e+07	1.01681e+08
Com_5107_pos	2-Benzyl-5-[(3S)-1-cyclobutyl-3-pyrrolidinyl]-1,3,4-oxadiazole	C17 H21 N3 O	283.165	1.123	142.59	Invalid mass	No results	No results	Organic nitrogen compounds	Organonitrogen compounds	Amines	Aralkylamines	7.1197e+06	7.17413e+06	7.83601e+06	7.37213e+06	5.92827e+06	1.41742e+06
Com_5160_pos	3-methyl-5-oxo-5-(4-toluidino)pentanoic acid	C13 H17 N O3	235.121	5.251	236.128	Full match	No results	No results	-	-	-	-	5.3414e+07	1.97431e+07	1.20046e+07	8.90744e+07	5.94364e+07	3.71983e+06
Com_5243_pos	Radicicol	C18 H17 Cl O6	346.058	3.383	347.066	Invalid mass	No results	No results	Benzenoids	Benzene and substituted derivatives	Benzoic acids and derivatives	Hydroxybenzoic acid derivatives	3.17818e+07	2.99353e+07	2.75287e+07	3.03782e+07	8.34749e+07	4.64262e+07
Com_5262_pos	LMH	C17 H29 N5 O4 S	399.19	5.035	400.197	Invalid mass	No results	No results	-	-	-	-	8.64827e+07	7.49769e+07	1.98289e+07	8.09443e+07	7.41823e+07	5.7737e+07
Com_5309_pos	ethyl 3-methyl-5-[(phenoxycarbonyl)amino]isothiazole-4-carboxylate	C14 H14 N2 O4 S	284.085	6.086	307.074	Invalid mass	No results	No results	-	-	-	-	9.47215e+07	7.49216e+07	6.99036e+07	8.6356e+07	6.8536e+07	1.22015e+08
Com_5337_pos	N-Methylhydantoin	C4 H6 N2 O2	114.043	2.238	115.051	No results	No results	Full match	Organoheterocyclic compounds	Azolines	Imidazolines	Imidazolines	5.57882e+07	8.06909e+07	6.62033e+07	7.15966e+07	8.00347e+07	8.4096e+07
Com_5356_pos	Phenylacetylglycine	C10 H11 N O3	193.074	2.111	194.081	No results	No results	Full match	Organic acids and derivatives	Carboxylic acids and derivatives	Amino acids, peptides, and analogues	N-acyl-alpha amino acids	7.47161e+07	8.03295e+07	8.97186e+07	7.6517e+07	7.67613e+07	9.2382e+07
Com_5400_pos	EQH	C16 H24 N6 O7	394.16	1.818	395.167	Invalid mass	No results	No results	-	-	-	-	8.10911e+07	7.87248e+07	8.36252e+07	8.46084e+07	6.76226e+07	9.64366e+06
Com_5417_pos	Dimetghyl 4-Hydroxyisophthalate	C10 H10 O5	210.053	1.393	228.086	No results	No results	Full match	-	-	-	-	7.64188e+07	6.98803e+07	4.2469e+07	8.43446e+07	5.56726e+07	2.3699e+07
Com_5431_pos	Secnidazole	C7 H11 N3 O3	185.08	1.674	186.087	Full match	No results	No results	Organoheterocyclic compounds	Azoles	Imidazoles	Nitroimidazoles	6.75253e+07	7.89954e+07	6.26397e+07	3.44708e+07	5.2996e+07	6.04683e+07
Com_5478_pos	3-(3-pyridinyl)propanoic acid	C8 H9 N O2	151.063	1.477	152.071	Full match	No results	Full match	-	-	-	-	4.02159e+07	5.36059e+07	6.49181e+07	6.53322e+07	3.27878e+07	7.81398e+07
Com_5508_pos	CAR 5:0	C12 H24 N O4	245.163	5.242	246.17	No results	Invalid mass	No match	-	-	-	-	8.74886e+07	7.53376e+07	8.26136e+07	8.27266e+07	7.57584e+07	7.00615e+07
Com_5557_pos	2-[(3S)-1-(3-Chlorobenzyl)-3-pyrrolidinyl]-5-methyl-1,3-benzoxazole	C19 H19 Cl N2 O	309.096	2.186	327.129	Invalid mass	No results	No results	Organoheterocyclic compounds	Benzoxazoles	Not available	Benzoxazoles	6.67178e+07	6.91234e+07	4.45461e+07	8.00207e+07	6.25427e+07	1.03846e+08
Com_5640_pos	4-OHE2-1-N7Gua	C23 H27 N5 O4	437.198	1.36	476.161	Invalid mass	No results	No results	Lipids and lipid-like molecules	Steroids and steroid derivatives	Estrane steroids	Estrogens and derivatives	1.01992e+08	5.68484e+07	6.15955e+07	6.24817e+07	6.12693e+07	1.73683e+06
Com_5695_pos	4-Aminobutyric acid	C4 H9 N O2	103.064	1.766	104.071	No results	No results	Full match	Organic acids and derivatives	Carboxylic acids and derivatives	Amino acids, peptides, and analogues	Gamma amino acids and derivatives	7.60437e+07	7.45797e+07	6.65514e+07	6.97336e+07	6.03814e+07	4.7951e+07
Com_5742_pos	5,6-Dihydroxyindole-2-Carboxylic Acid	C9 H7 N O4	193.037	1.339	211.071	No results	No results	Full match	-	-	-	-	9.26346e+07	7.38448e+07	3.36118e+07	6.90594e+07	6.41332e+07	3.92063e+07
Com_5766_pos	4-ethoxy-6,7-dimethoxyquinazoline	C12 H14 N2 O3	252.11	5.886	235.107	Invalid mass	No results	No results	-	-	-	-	9.22082e+07	7.1065e+07	6.2951e+07	7.47723e+07	1.26753e+07	4.09817e+07
Com_5775_pos	Adiphenine	C20 H25 N O2	311.184	5.382	312.191	Invalid mass	No results	No results	-	-	-	-	5.50408e+07	4.89723e+07	5.0982e+07	4.81506e+07	7.53598e+07	4.4432e+07
Com_5779_pos	ERH	C17 H28 N8 O6	440.217	6.154	441.224	Invalid mass	No results	No results	-	-	-	-	8.49852e+07	3.09538e+07	8.04496e+07	7.80074e+07	3.8265e+07	5.32747e+07
Com_5784_pos	MMK	C16 H32 N4 O4 S2	408.186	1.493	409.193	Full match	No results	No results	-	-	-	-	6.03431e+07	7.3213e+07	2.78308e+07	6.06635e+07	6.31685e+07	1.38647e+07
Com_5799_pos	VNK	C15 H29 N5 O5	359.217	1.967	360.224	Full match	No results	No results	-	-	-	-	3.39781e+06	5.94569e+06	4.55449e+06	3.38225e+06	2.40977e+07	1.05275e+06
Com_5853_pos	FQH	C20 H26 N6 O5	413.168	5.367	414.176	Invalid mass	No results	No results	-	-	-	-	6.07631e+07	5.1163e+07	6.71303e+07	3.34084e+07	7.41747e+07	2.96313e+06
Com_5855_pos	1-Methylguanine	C6 H7 N5 O	165.065	2.246	166.072	No results	No results	Full match	Organoheterocyclic compounds	Imidazopyrimidines	Purines and purine derivatives	6-oxopurines	6.43722e+07	6.62981e+07	5.13768e+07	6.6687e+07	5.37805e+07	1.08978e+08
Com_5966_pos	Proline-hydroxyproline	C10 H16 N2 O4	228.111	5.547	229.118	No results	Full match	No results	Organic acids and derivatives	Carboxylic acids and derivatives	Amino acids, peptides, and analogues	Dipeptides	5.45964e+07	4.72001e+07	5.25503e+07	4.97035e+07	7.26454e+07	2.44131e+07
Com_6044_pos	5-methyl-3-(2-morpholino-2-oxoethyl)-1,3-benzoxazol-2(3H)-one	C14 H16 N2 O4	276.111	5.378	277.118	Full match	No results	No results	-	-	-	-	6.59859e+07	4.29832e+07	1.11917e+07	4.39945e+07	3.89546e+07	1.05258e+08
Com_6063_pos	Andrographolide	C20 H30 O5	332.198	7.807	333.205	Invalid mass	No results	No results	Organoheterocyclic compounds	Lactones	Gamma butyrolactones	Gamma butyrolactones	1.38151e+06	1.32188e+06	1.0607e+06	1.23354e+06	1.26568e+06	1.04993e+08
Com_6070_pos	indoline-2-carboxylic acid	C9 H9 N O2	163.063	2.706	164.071	Full match	No results	Full match	-	-	-	-	6.01305e+07	5.48535e+07	5.98714e+07	6.50821e+07	5.75433e+07	5.61886e+07
Com_6103_pos	Guanidineacetic acid	C3 H7 N3 O2	117.054	1.342	118.061	No results	No results	Full match	Organic acids and derivatives	Carboxylic acids and derivatives	Amino acids, peptides, and analogues	Alpha amino acids and derivatives	4.60986e+07	3.75715e+07	4.04564e+07	1.88279e+06	3.51918e+07	1.03975e+08
Com_6121_pos	NKK	C16 H32 N6 O5	388.243	6.151	371.24	Full match	No results	No results	-	-	-	-	7.09893e+07	6.85668e+07	7.17954e+07	7.03774e+07	6.47592e+07	4.04813e+07
Com_6140_pos	FMK	C20 H32 N4 O4 S	812.414	1.945	407.214	Invalid mass	No results	No results	-	-	-	-	6.39624e+07	6.84043e+07	7.21322e+07	6.87735e+07	6.10461e+07	5.96254e+07
Com_6220_pos	RNH	C16 H27 N9 O5	212.607	1.129	213.614	Invalid mass	No results	No results	-	-	-	-	5.96998e+06	3.87345e+06	6.67975e+06	4.54937e+06	6.45963e+06	1.23026e+06
Com_6234_pos	Taurodeoxycholic acid	C26 H45 N O6 S	481.29	5.477	482.297	Invalid mass	No results	No results	Lipids and lipid-like molecules	Steroids and steroid derivatives	Bile acids, alcohols and derivatives	Taurinated bile acids and derivatives	4.87537e+07	4.98777e+07	3.41475e+07	4.5461e+07	6.65487e+07	3.08032e+06
Com_6294_pos	Sunitinib	C22 H27 F N4 O2	180.125	6	399.213	Invalid mass	No results	No results	-	-	-	-	7.163e+07	2.10748e+07	7.63288e+07	5.91161e+07	6.71348e+07	4.15157e+06
Com_6473_pos	Gluconolactone	C6 H10 O6	178.048	1.372	179.055	No results	No results	Full match	Organic oxygen compounds	Organooxygen compounds	Carbohydrates and carbohydrate conjugates	Gluconolactones	7.59138e+07	6.32804e+07	6.47284e+07	6.73103e+07	5.70647e+07	3.1529e+07
Com_6481_pos	Diphenylamine	C12 H11 N	169.089	5.636	187.123	No results	No results	Full match	Benzenoids	Benzene and substituted derivatives	Aniline and substituted anilines	Aniline and substituted anilines	6.31005e+07	5.41341e+07	5.50993e+07	5.41929e+07	4.51074e+07	9.64646e+07
Com_6493_pos	Tyramine	C8 H11 N O	137.084	3.113	120.081	No results	No results	Full match	Benzenoids	Benzene and substituted derivatives	Phenethylamines	Phenethylamines	1.77354e+07	1.65432e+07	1.67145e+07	1.60391e+07	1.58641e+07	2.15513e+07
Com_6528_pos	Guanosine monophosphate	C10 H14 N5 O8 P	363.058	2.015	364.065	No results	No results	Full match	Nucleosides, nucleotides, and analogues	Purine nucleotides	Purine ribonucleotides	Purine ribonucleoside monophosphates	1.25968e+06	1.3358e+06	1.14713e+06	1.28974e+06	1.32147e+06	992399
Com_6554_pos	DPH	C15 H21 N5 O6	367.149	2.498	368.156	Full match	No results	No results	-	-	-	-	4.59643e+07	6.3036e+07	4.34978e+07	5.61655e+07	5.90391e+07	881296
Com_6637_pos	(3R)-4,4-Dimethyl-2-oxotetrahydro-3-furanyl beta-D-glucopyranoside	C12 H20 O8	146.058	5.593	293.122	Invalid mass	No results	No match	-	-	-	-	6.75648e+07	6.1435e+07	5.83364e+07	6.61345e+07	5.38812e+07	6.57709e+07
Com_6644_pos	Cadaverine	C5 H14 N2	102.116	1.164	103.123	No results	No results	Full match	Organic nitrogen compounds	Organonitrogen compounds	Amines	Monoalkylamines	1.88503e+07	1.74261e+07	2.21129e+07	1.71124e+07	1.85823e+07	1.6351e+06
Com_6699_pos	SPH	C14 H21 N5 O5	339.154	2.981	340.161	Full match	No results	No results	-	-	-	-	2.62578e+07	6.15336e+07	4.03296e+07	2.38533e+07	1.88322e+07	2.94592e+07
Com_6712_pos	LNH	C16 H26 N6 O5	382.196	6.475	383.203	Full match	No results	No results	-	-	-	-	5.50448e+07	5.20719e+07	4.94143e+07	4.98599e+07	6.30756e+07	3.41654e+07
Com_6757_pos	2,5-bis(4-hydroxy-3-methoxyphenyl)-3,4-dimethyloxolan-3-ol	C20 H24 O6	172.088	6.754	173.096	Invalid mass	No results	No results	-	-	-	-	4.5171e+07	5.2665e+07	4.57399e+07	4.66848e+07	6.26714e+07	3.12898e+07
Com_6763_pos	Emetine	C29 H40 N2 O4	480.294	6.596	481.301	Invalid mass	No results	No results	Alkaloids and derivatives	Emetine alkaloids	Not available	Emetine alkaloids	4.57374e+07	6.09442e+07	4.76361e+07	6.05044e+07	2.29213e+07	7.3441e+07
Com_6796_pos	2-hydroxy-6-[(8Z,11Z)-pentadeca-8,11,14-trien-1-yl]benzoic acid	C22 H30 O3	324.208	6.878	325.216	Invalid mass	No results	No results	-	-	-	-	5.45046e+07	6.05873e+07	4.87579e+07	4.84881e+07	5.29444e+07	4.62984e+07
Com_6883_pos	WLK	C23 H35 N5 O4	427.255	4.768	428.262	Invalid mass	No results	No results	-	-	-	-	1.86308e+06	1.58998e+06	1.78821e+06	1.71628e+06	2.66296e+06	1.65884e+06
Com_6892_pos	Methyl 3-indolyacetate	C11 H11 N O2	189.079	5.563	190.086	No results	No results	Full match	Organoheterocyclic compounds	Indoles and derivatives	Indolyl carboxylic acids and derivatives	Indole-3-acetic acid derivatives	7.36426e+07	5.21625e+07	5.93841e+07	6.34084e+07	5.81983e+07	4.61845e+07
Com_6895_pos	1-(4-benzylpiperazino)-2-(pyridin-2-ylamino)propan-1-one	C19 H24 N4 O	346.175	6.497	347.182	Invalid mass	No results	No results	-	-	-	-	4.31395e+07	5.07972e+07	3.39507e+07	4.92419e+07	6.11734e+07	6.01964e+07
Com_6931_pos	Thromoboxane B1	C20 H36 O6	394.234	6.674	395.241	Invalid mass	No results	No results	Lipids and lipid-like molecules	Fatty Acyls	Eicosanoids	Thromboxanes	2.69671e+07	2.38794e+07	3.02508e+07	4.10891e+07	6.06614e+07	4.80445e+07
Com_6935_pos	ethyl 2-(5-hydroxy-3-methyl-1-phenyl-1H-pyrazol-4-yl)acetate	C14 H16 N2 O3	260.116	6.076	261.123	Full match	No results	No results	-	-	-	-	4.31513e+07	4.66249e+07	4.4506e+07	4.20654e+07	4.00804e+07	5.66787e+07
Com_6937_pos	N1-(1H-indol-4-yl)cyclohexane-1-carboxamide	C15 H18 N2 O	264.122	2.555	265.129	Invalid mass	No results	No results	-	-	-	-	4.23454e+07	5.90232e+07	5.36503e+07	6.03349e+07	5.67207e+07	4.96147e+07
Com_6976_pos	Enrofloxacin	C19 H22 F N3 O3	341.158	2.998	342.166	Invalid mass	No results	No results	Organoheterocyclic compounds	Quinolines and derivatives	Quinoline carboxylic acids	Quinoline carboxylic acids	4.60033e+07	5.85742e+07	4.49867e+07	5.38351e+07	2.94165e+07	3.33584e+07
Com_7029_pos	TLK	C16 H32 N4 O5	360.238	4.765	361.245	Full match	No results	No results	-	-	-	-	2.53835e+06	2.16628e+06	2.43636e+06	2.33835e+06	2.27838e+06	2.26009e+06
Com_7041_pos	4-OHE1-1-N3Ade	C23 H25 N5 O3	397.221	5.939	420.21	Invalid mass	No results	No results	Lipids and lipid-like molecules	Steroids and steroid derivatives	Estrane steroids	Estrogens and derivatives	6.28415e+07	5.4638e+07	5.84983e+07	6.14168e+07	5.94259e+07	2.0537e+07
Com_7044_pos	Cafestol	C20 H28 O3	316.201	6.346	317.208	Invalid mass	No results	No results	Organoheterocyclic compounds	Naphthofurans	Not available	Naphthofurans	3.74233e+07	5.77941e+07	4.90197e+07	4.13854e+07	4.08931e+07	3.0977e+07
Com_7077_pos	5,6-dimethyl-4-oxo-4H-pyran-2-carboxylic acid	C8 H8 O4	168.04	1.243	169.047	Invalid mass	No results	No results	-	-	-	-	3.33083e+07	2.58007e+07	3.3914e+07	3.26751e+07	3.6004e+07	8.6791e+07
Com_7078_pos	pentane-1,2,3,4,5-pentol	C5 H12 O5	174.053	0.631	175.06	Invalid mass	No results	No results	-	-	-	-	6.45484e+07	4.44555e+07	6.13091e+07	5.16338e+07	5.46946e+07	8.67642e+07
Com_7142_pos	L-arginine	C6 H14 N4 O2	174.112	3.507	175.119	No results	No results	Full match	Organic acids and derivatives	Carboxylic acids and derivatives	Amino acids, peptides, and analogues	L-alpha-amino acids	2.50271e+07	2.91312e+07	2.35502e+07	2.86685e+07	3.45883e+07	1.17542e+07
Com_7143_pos	Oxymorphone	C17 H19 N O4	301.127	2.768	302.134	No results	Invalid mass	No results	Benzenoids	Phenanthrenes and derivatives	Not available	Phenanthrenes and derivatives	4.50544e+07	5.68135e+07	4.44927e+07	5.49746e+07	4.33714e+07	3.81611e+07
Com_7157_pos	1,5-dimethyl-N-(4-morpholinobenzyl)-1H-pyrazole-3-carboxamide	C17 H22 N4 O2	297.148	4.996	315.182	Invalid mass	No results	No results	-	-	-	-	5.72168e+07	5.6684e+07	5.53838e+07	5.74421e+07	5.68584e+07	3.39399e+06
Com_7179_pos	JWH 412 N-(5-hydroxypentyl) metabolite	C24 H22 F N O2	375.167	5.281	376.175	Invalid mass	No results	No results	Organoheterocyclic compounds	Indoles and derivatives	Naphthoylindoles	Naphthoylindoles	5.36928e+07	3.84045e+07	3.85952e+07	4.94439e+07	5.79323e+07	8.5238e+07
Com_7233_pos	cyclohexyl{4-[4-nitro-2-(1H-pyrrol-1-yl)phenyl]piperazino}methanone	C21 H26 N4 O3	364.195	1.494	365.203	Invalid mass	No results	No results	-	-	-	-	3.92963e+07	5.59226e+07	1.51573e+07	3.90925e+07	4.12996e+07	1.50751e+06
Com_7277_pos	1-[4-hydroxy-3-(3-methylbut-2-en-1-yl)phenyl]ethan-1-one	C13 H16 O2	204.115	7.173	205.122	Full match	No results	No results	-	-	-	-	3.47663e+07	4.60718e+07	3.90946e+07	4.27203e+07	5.69685e+07	4.80155e+07
Com_7326_pos	4-(3-methoxyphenyl)-4-methyl-2,6-dioxopiperidine-3,5-dicarbonitrile	C15 H13 N3 O3	300.122	3.725	301.129	Invalid mass	No results	No results	-	-	-	-	4.65957e+07	5.50324e+07	4.24299e+07	5.53885e+07	4.91151e+07	4.08311e+07
Com_7330_pos	7-(2-hydroxypropan-2-yl)-1,4a-dimethyl-decahydronaphthalen-1-ol	C15 H28 O2	222.198	6.96	205.195	Invalid mass	No results	No results	-	-	-	-	3.33767e+07	4.40464e+07	3.50926e+07	3.94301e+07	2.45058e+07	8.30295e+07
Com_7336_pos	CE 18:2	C45 H76 O2	665.611	10.531	666.618	No results	Invalid mass	No results	Lipids and lipid-like molecules	Steroids and steroid derivatives	Steroid esters	Cholesteryl esters	9.33552e+06	1.79031e+07	3.49196e+07	1.17826e+07	5.64235e+07	1.91271e+07
Com_7349_pos	FPH	C20 H25 N5 O4	798.376	4.597	400.195	Invalid mass	No results	No results	-	-	-	-	4.24254e+07	5.48353e+07	1.33533e+07	3.89558e+07	3.591e+07	3.5691e+06
Com_7433_pos	N-(cyclopropylmethyl)-N'-phenylurea	C11 H14 N2 O	228.063	0.625	229.07	Invalid mass	No results	No results	-	-	-	-	4.89626e+07	3.33808e+07	5.22998e+07	4.51096e+07	5.42183e+07	8.15136e+07
Com_7442_pos	L-Homocitrulline	C7 H15 N3 O3	189.111	1.466	190.118	No results	No results	Full match	Organic acids and derivatives	Carboxylic acids and derivatives	Amino acids, peptides, and analogues	L-alpha-amino acids	5.81132e+07	5.39258e+07	5.41704e+07	5.46363e+07	5.49785e+07	5.90966e+06
Com_7479_pos	Stanozolol	C21 H32 N2 O	328.247	6.184	329.254	Invalid mass	No results	No results	Lipids and lipid-like molecules	Steroids and steroid derivatives	Estrane steroids	Estrane steroids	4.17511e+07	5.36791e+07	4.15323e+07	4.59818e+07	4.90908e+07	1.45517e+07
Com_7491_pos	Chenodeoxycholic acid-3-beta-D-glucuronide	C30 H48 O10	568.322	5.465	569.33	No results	No results	Full match	-	-	-	-	5.51529e+07	5.28466e+07	5.8849e+07	4.67262e+07	5.502e+07	6.14818e+06
Com_7559_pos	3-phenyl-5-(trifluoromethyl)-4,5-dihydro-1H-pyrazol-5-ol	C10 H9 F3 N2 O	230.069	5.981	231.076	Invalid mass	No results	No results	-	-	-	-	4.17526e+07	2.16732e+07	3.59749e+07	4.4689e+07	5.44947e+07	5.22285e+07
Com_7562_pos	EMK	C16 H30 N4 O6 S	776.357	5.025	389.186	Invalid mass	No results	No results	-	-	-	-	4.96184e+07	2.99389e+07	2.99844e+07	4.79418e+07	5.23182e+07	1.09577e+06
Com_7606_pos	Adipamide	C6 H12 N2 O2	144.09	1.32	145.097	No results	No results	Full match	Lipids and lipid-like molecules	Fatty Acyls	Fatty amides	Fatty amides	5.39008e+07	2.87652e+07	4.41351e+07	4.46059e+07	3.22915e+07	5.53062e+07
Com_7845_pos	N1-isopropyl-2-(phenylthio)benzamide	C16 H17 N O S	271.103	3.71	272.11	Full match	No results	No results	-	-	-	-	4.34473e+07	2.78623e+07	4.0263e+07	3.98467e+07	5.20249e+07	2.262e+06
Com_7854_pos	2-[2-(5-bromo-2-pyridyl)diaz-1-enyl]-5-(diethylamino)phenol	C15 H17 Br N4 O	348.057	5.588	349.064	Full match	No results	No results	-	-	-	-	5.85191e+07	2.72189e+07	4.6525e+07	3.20195e+07	2.14525e+07	7.63548e+07
Com_7880_pos	N3-cyclohexyl-3-azabicyclo[3.2.2]nonane-3-carbothioamide	C15 H26 N2 S	266.185	7.025	267.193	Invalid mass	No results	No results	-	-	-	-	9.00858e+06	1.9239e+07	3.79052e+07	1.39239e+07	5.17631e+07	4.01266e+07
Com_7909_pos	(1R,2S,3R,4R)-3-(Isobutylamino)-4-(3-pyridinyl)-1,2-cyclopentanediol	C14 H22 N2 O2	250.168	6.341	251.175	Full match	No results	No results	Organic nitrogen compounds	Organonitrogen compounds	Amines	Aralkylamines	3.87406e+06	5.69134e+06	3.95127e+06	3.70739e+06	4.88992e+06	4.41252e+06
Com_7912_pos	6,7-dihydro-5H-dibenzo[d,f][1,3]diazepin-6-one	C13 H10 N2 O	210.079	6.458	211.086	Full match	No results	No results	-	-	-	-	3.75874e+07	2.75914e+07	2.04503e+07	4.28129e+07	4.68505e+07	1.02358e+07
Com_7955_pos	PQH	C16 H24 N6 O5	760.36	4.586	381.187	Invalid mass	No results	No results	-	-	-	-	2.67054e+07	2.32225e+07	2.13861e+07	2.40763e+07	2.66911e+07	5.03966e+07
Com_8002_pos	N-Desmethyltramadol	C15 H23 N O2	249.17	6.255	250.177	Invalid mass	No results	No results	Benzenoids	Phenol ethers	Anisoles	Anisoles	1.02582e+07	2.88067e+07	9.47058e+06	3.20852e+07	3.61275e+07	4.67554e+07
Com_8043_pos	Kaempferol	C15 H10 O6	286.047	5.722	287.055	Full match	Invalid mass	No results	Phenylpropanoids and polyketides	Flavonoids	Flavones	Flavonols	5.02808e+07	3.79917e+07	4.2257e+07	4.81618e+07	2.7574e+07	7.43905e+07
Com_8081_pos	Bafilomycin B1	C44 H65 N O13	418.188	4.73	854.41	Invalid mass	No results	No results	Phenylpropanoids and polyketides	Macrolides and analogues	Not available	Macrolides and analogues	4.71902e+07	4.34193e+07	5.35645e+07	4.46676e+07	5.0322e+07	3.60218e+07
Com_8102_pos	2-Hydroxybutyric acid	C4 H8 O3	104.047	2.485	231.084	No results	No results	Full match	Organic acids and derivatives	Hydroxy acids and derivatives	Beta hydroxy acids and derivatives	Beta hydroxy acids and derivatives	1.58891e+07	6.27703e+06	9.23148e+06	1.67e+07	1.15182e+07	7.38119e+07
Com_8109_pos	4-(3-methyl-1-phenyl-1H-pyrazolo[3,4-b]quinolin-4-yl)morpholine	C21 H20 N4 O	344.169	3.228	345.176	Invalid mass	No results	No results	-	-	-	-	2.17509e+07	2.28464e+07	1.9603e+07	2.57561e+07	3.6469e+07	7.67876e+06
Com_8110_pos	2-methyl-2,3,4,5-tetrahydro-1,5-benzoxazepin-4-one	C10 H11 N O2	159.069	4.798	160.076	Invalid mass	No results	No results	-	-	-	-	5.49217e+07	4.53999e+07	4.84186e+07	5.20116e+07	4.79789e+07	4.29879e+07
Com_8225_pos	N-[2-(6-amino-9H-purin-9-yl)ethyl]-N-(2-furylmethyl)amine	C12 H14 N6 O	258.121	3.362	259.129	Invalid mass	No results	No results	-	-	-	-	3.38287e+07	3.71072e+07	3.11878e+07	5.10921e+07	2.99841e+07	6.8225e+07
Com_8303_pos	Vindoline	C25 H32 N2 O6	456.234	4.549	474.267	Invalid mass	No results	No results	Alkaloids and derivatives	Plumeran-type alkaloids	Not available	Plumeran-type alkaloids	4.31813e+07	4.74251e+07	3.13756e+07	4.40004e+07	4.16483e+07	3.92952e+06
Com_8304_pos	3-(4-fluorophenoxy)-1-(1,4-thiazinan-4-yl)propan-1-one	C13 H16 F N O2 S	269.087	2.806	270.095	Full match	No results	No results	-	-	-	-	5.21191e+07	4.55443e+07	4.78287e+07	4.3141e+07	3.6021e+07	6.21944e+07
Com_8326_pos	Thromboxane B2	C20 H34 O6	408.19	5.98	409.197	Invalid mass	No results	No results	Lipids and lipid-like molecules	Fatty Acyls	Eicosanoids	Thromboxanes	3.59199e+07	3.81305e+07	5.43039e+07	2.51575e+07	1.81514e+07	1.8002e+07
Com_8411_pos	(4-benzoylpiperidino)[4-(tert-butyl)phenyl]methanone	C23 H27 N O2	371.18	4.195	372.187	Invalid mass	No results	No results	-	-	-	-	3.53196e+07	4.25946e+07	3.59207e+07	3.93788e+07	4.78945e+07	5.40472e+06
Com_8419_pos	L-Hydroxyproline	C5 H9 N O3	131.058	2.276	132.066	No results	No results	Full match	Organic acids and derivatives	Carboxylic acids and derivatives	Amino acids, peptides, and analogues	Proline and derivatives	2.71167e+07	2.42158e+07	2.61063e+07	2.40662e+07	2.42988e+07	7.03091e+07
Com_8461_pos	6β-Oxycodol N-oxide	C18 H23 N O5	333.153	3.064	334.16	Invalid mass	No results	No results	Benzenoids	Phenanthrenes and derivatives	Not available	Phenanthrenes and derivatives	3.41551e+07	4.62109e+07	4.69416e+07	4.35712e+07	3.31925e+07	2.4445e+07
Com_8466_pos	N1-methyl-5-methoxy-2-({2-[(methylamino)carbonyl]phenyl}thio)benzamide	C17 H18 N2 O3 S	704.168	1.419	353.091	Invalid mass	No results	No results	-	-	-	-	2.57691e+07	1.57749e+07	2.32711e+07	2.11852e+07	1.95519e+07	6.97089e+07
Com_8543_pos	Virginiamycin	C28 H35 N3 O7	525.244	3.929	263.629	Invalid mass	No results	No results	Phenylpropanoids and polyketides	Macrolide lactams	Not available	Macrolide lactams	3.22192e+07	1.1355e+07	3.23549e+07	2.26172e+07	1.95665e+07	1.07099e+06
Com_8553_pos	(±)11(12)-EET	C20 H32 O3	302.224	7.228	325.213	Invalid mass	No match	No match	-	-	-	-	4.28656e+07	4.55702e+07	4.04188e+07	4.73245e+07	3.47087e+07	4.83665e+07
Com_8573_pos	RNK	C16 H32 N8 O5	416.25	1.131	209.132	Full match	No results	No results	-	-	-	-	1.2741e+06	1.04297e+06	1.1318e+06	1.12124e+06	1.31632e+06	1.30452e+06
Com_8582_pos	Cryptotanshinone	C19 H20 O3	296.137	2.893	297.144	Invalid mass	No results	No results	Lipids and lipid-like molecules	Prenol lipids	Diterpenoids	Tanshinones, isotanshinones, and derivatives	2.18111e+07	2.91731e+07	2.38795e+07	4.82201e+07	2.48314e+07	2.71768e+07
Com_8621_pos	KNK	C16 H32 N6 O5	194.122	1.091	195.129	Invalid mass	No results	No results	-	-	-	-	4.08635e+06	4.56644e+06	5.45139e+06	4.47251e+06	8.04473e+06	1.27993e+06
Com_8647_pos	QKK	C17 H34 N6 O5	402.259	1.096	202.137	Full match	No results	No results	-	-	-	-	1.23676e+06	1.14432e+06	1.74753e+06	1.28405e+06	2.36437e+06	1.33105e+06
Com_8726_pos	gamma-Nonanolactone	C9 H16 O2	156.115	5.96	330.263	No results	No results	Full match	Organoheterocyclic compounds	Lactones	Gamma butyrolactones	Gamma butyrolactones	2.58944e+07	4.44669e+07	2.99453e+07	3.714e+07	3.1047e+07	2.41813e+07
Com_8778_pos	SLH	C15 H25 N5 O5	355.186	1.555	178.6	Full match	No results	No results	-	-	-	-	1.23309e+06	1.14277e+06	857676	978693	1.42686e+06	841652
Com_8805_pos	Estriol	C18 H24 O3	288.172	6.499	289.18	Full match	No results	Full match	Lipids and lipid-like molecules	Steroids and steroid derivatives	Estrane steroids	Estrogens and derivatives	8.91436e+06	4.60382e+06	1.03054e+07	9.28787e+06	5.03653e+06	6.62578e+07
Com_8808_pos	YLK	C21 H34 N4 O5	422.254	4.606	212.134	Full match	No results	No results	-	-	-	-	1.47508e+06	1.20035e+06	1.1501e+06	1.23486e+06	1.14708e+06	1.52768e+06
Com_8816_pos	(2R)-2-[(2R,5S)-5-[(2S)-2-hydroxybutyl]oxolan-2-yl]propanoic acid	C11 H20 O4	216.136	5.795	217.143	Full match	No results	Full match	-	-	-	-	5.60286e+07	3.83373e+07	4.36712e+07	4.14289e+07	3.90318e+07	6.01313e+07
Com_8819_pos	2-piperidinobenzoic acid	C12 H15 N O2	205.11	5.485	206.118	Full match	No results	No results	-	-	-	-	2.92801e+07	3.49047e+07	2.3586e+07	2.87856e+07	3.19435e+07	6.61023e+07
Com_8829_pos	(6E)-7-(2H-1,3-benzodioxol-5-yl)-1-(piperidin-1-yl)hept-6-en-1-one	C19 H25 N O3	315.179	3.902	316.187	Invalid mass	No results	No results	-	-	-	-	1.74489e+06	4.02295e+06	1.81342e+06	2.31553e+06	1.46426e+07	989085
Com_8916_pos	4-{4-[3-(4-chlorophenoxy)propyl]piperazino}-1H-indole	C21 H24 Cl N3 O	369.164	1.753	370.172	Invalid mass	No results	No results	-	-	-	-	3.3599e+07	4.32405e+07	3.68555e+07	3.08801e+07	3.9229e+07	1.28843e+07
Com_8926_pos	PMK	C16 H30 N4 O4 S	168.124	6.421	375.211	Invalid mass	No results	No results	-	-	-	-	1.38252e+07	6.00395e+06	1.17452e+07	1.68001e+07	6.78771e+06	5.72525e+06
Com_9076_pos	N1-(1-benzyl-4-piperidyl)-4-chlorobenzene-1-sulfonamide	C18 H21 Cl N2 O2 S	364.097	6.751	365.104	Invalid mass	No results	No results	-	-	-	-	4.8178e+07	4.23201e+07	4.05743e+07	3.9905e+07	3.23511e+07	4.75613e+06
Com_9120_pos	N1-(5-methylisoxazol-3-yl)-2-morpholinoacetamide	C10 H15 N3 O3	225.111	4.418	226.118	Full match	No results	No results	-	-	-	-	2.72787e+07	4.20442e+07	3.10796e+07	3.6765e+07	2.99111e+07	3.02089e+07
Com_9127_pos	Docosanamide	C22 H45 N O	339.35	8.727	340.357	Full match	No results	No results	Lipids and lipid-like molecules	Fatty Acyls	Fatty amides	Fatty amides	9.05007e+06	4.49466e+06	2.50105e+07	4.47279e+07	5.40304e+06	4.4926e+06
Com_9183_pos	TNK	C14 H27 N5 O6	343.185	2.188	344.192	Invalid mass	No results	No results	-	-	-	-	2.66241e+07	2.44931e+07	3.19427e+07	2.67055e+07	4.28719e+07	3.21855e+06
Com_9185_pos	Narasin	C43 H72 O11	780.473	6.439	803.462	Invalid mass	No results	No results	Lipids and lipid-like molecules	Prenol lipids	Terpene glycosides	Diterpene glycosides	2.46997e+07	3.68139e+07	2.23302e+07	2.28709e+07	1.10881e+07	6.2986e+07
Com_9226_pos	N4-Acetylcytidine	C11 H15 N3 O6	285.096	1.369	269.077	No results	No results	Full match	Nucleosides, nucleotides, and analogues	Pyrimidine nucleosides	Not available	Pyrimidine nucleosides	3.91794e+07	4.14503e+07	2.06631e+07	3.6245e+07	2.96582e+07	1.24352e+07
Com_9230_pos	Fludrocortisone acetate	C23 H31 F O6	422.214	5.706	423.221	Invalid mass	No results	No results	Lipids and lipid-like molecules	Steroids and steroid derivatives	Pregnane steroids	Gluco/mineralocorticoids, progestogins and derivatives	4.65036e+07	2.78088e+07	4.64183e+07	3.95097e+07	4.12963e+07	6.25298e+07
Com_9253_pos	3-benzyl-4-hydroxy-5-(4-hydroxyphenyl)-2,5-dihydrofuran-2-one	C17 H14 O4	299.112	6.373	300.12	Invalid mass	No results	No results	-	-	-	-	4.99026e+07	4.00614e+07	4.1167e+07	4.39658e+07	3.13875e+07	2.72737e+07
Com_9302_pos	INH	C16 H26 N6 O5	365.17	5.112	366.177	Invalid mass	No results	No match	-	-	-	-	4.42625e+07	4.0873e+07	4.70607e+07	3.64081e+07	2.86273e+07	4.49331e+07
Com_9306_pos	Artemisinin	C15 H22 O5	564.293	6.293	587.282	Invalid mass	No results	No results	Lipids and lipid-like molecules	Prenol lipids	Terpene lactones	Terpene lactones	2.8441e+07	3.25919e+07	2.38041e+07	2.6757e+07	4.21113e+07	3.41904e+07
Com_9329_pos	Limonin	C26 H30 O8	492.171	1.983	493.178	Invalid mass	No results	No results	Lipids and lipid-like molecules	Prenol lipids	Triterpenoids	Limonoids	3.6619e+07	3.10385e+07	2.30884e+07	3.22152e+07	2.91693e+07	6.16714e+07
Com_9395_pos	methyl 3,4,5-trihydroxycyclohex-1-ene-1-carboxylate	C8 H12 O5	210.053	0.701	211.06	Invalid mass	No results	No match	-	-	-	-	4.43965e+07	2.90122e+07	4.0147e+07	3.91241e+07	4.09506e+07	2.14989e+07
Com_9600_pos	2-[(3S)-1-(1H-Indol-3-ylmethyl)-3-pyrrolidinyl]-1H-benzimidazole	C20 H20 N4	316.165	6.986	317.172	Invalid mass	No results	No results	Organoheterocyclic compounds	Indoles and derivatives	Indoles	3-alkylindoles	3.14205e+07	3.88935e+07	2.96824e+07	3.35762e+07	4.03574e+07	4.61303e+07
Com_9605_pos	N-allyl-2-(2-methyl-1-benzofuran-3-yl)acetamide	C14 H15 N O2	251.091	5.045	252.098	Invalid mass	No results	No results	-	-	-	-	1.52107e+07	6.48238e+06	7.628e+06	1.32464e+07	1.03189e+07	5.92405e+07
Com_9694_pos	1-hydroxy-2-phenyl-1,5,6,7-tetrahydro-4H-benzimidazol-4-one	C13 H12 N2 O2	228.09	5.145	229.097	Full match	No results	No results	-	-	-	-	3.91387e+07	3.85986e+07	1.68254e+07	3.37152e+07	3.08395e+07	1.6394e+07
Com_9704_pos	JWH 019 N-(6-hydroxyhexyl) metabolite	C25 H25 N O2	371.192	2.857	372.199	Invalid mass	No results	No results	Organoheterocyclic compounds	Indoles and derivatives	Naphthoylindoles	Naphthoylindoles	3.17761e+07	3.64683e+07	2.9404e+07	2.39665e+07	3.96032e+07	5.27927e+06
Com_9849_pos	D-Panthenol	C9 H19 N O4	227.109	1.5	228.116	Invalid mass	No results	No results	Organic oxygen compounds	Organooxygen compounds	Alcohols and polyols	Secondary alcohols	8.90679e+06	1.08064e+07	7.84123e+06	6.62443e+06	1.50603e+07	2.26869e+06
Com_9962_pos	7-Aminoflunitrazepam	C16 H14 F N3 O	283.116	2.499	284.124	Invalid mass	No results	No results	Organoheterocyclic compounds	Benzodiazepines	1,4-benzodiazepines	1,4-benzodiazepines	2.93128e+07	3.59806e+07	3.09027e+07	3.41712e+07	3.53718e+07	3.05956e+07
Com_10000_pos	1-adamantyl(1,4-thiazinan-4-yl)methanone	C15 H23 N O S	265.153	1.306	266.16	Invalid mass	No results	No results	-	-	-	-	3.28357e+07	2.97608e+07	3.29006e+07	2.94985e+07	3.12678e+07	5.58856e+07
Com_10025_pos	N-Acetyl-L-carnosine	C11 H16 N4 O4	123.068	1.707	124.076	Invalid mass	No results	No results	-	-	-	-	3.70336e+07	3.32148e+07	3.14898e+07	3.72173e+07	3.79066e+07	3.73718e+07
Com_10032_pos	1,2-dihydroxyheptadec-16-yn-4-yl acetate	C19 H34 O4	348.227	7.225	349.234	Invalid mass	No results	No results	-	-	-	-	2.24034e+07	2.76881e+07	2.18365e+07	3.9228e+07	2.65632e+07	2.8063e+07
Com_10060_pos	CE 20:4	C47 H76 O2	689.611	9.633	690.618	No results	Invalid mass	No results	-	-	-	-	1.62079e+07	2.28969e+07	4.21458e+07	2.27193e+07	5.05435e+06	3.65735e+07
Com_10203_pos	Diacetoxyscirpenol	C19 H26 O7	383.192	1.967	384.199	Invalid mass	No results	No results	Lipids and lipid-like molecules	Prenol lipids	Sesquiterpenoids	Trichothecenes	3.28271e+07	3.59966e+07	3.13955e+07	3.26238e+07	2.91213e+07	927661
Com_10205_pos	(R)-Prunasin	C14 H17 N O6	295.105	2.54	296.112	Full match	No results	No results	Organic oxygen compounds	Organooxygen compounds	Carbohydrates and carbohydrate conjugates	Cyanogenic glycosides	2.88203e+07	3.4497e+07	9.56565e+06	3.82935e+07	2.44804e+07	3.51524e+06
Com_10294_pos	Hydroquinone	C6 H6 O2	110.037	0.137	111.044	No results	No results	Full match	Benzenoids	Phenols	Benzenediols	Hydroquinones	2.04948e+07	1.20617e+07	9.28397e+06	2.44573e+07	3.64523e+07	2.03278e+07
Com_10305_pos	15-Deoxy-Δ12,14-prostaglandin A1	C20 H30 O3	318.219	6.789	301.216	Full match	Invalid mass	No results	Lipids and lipid-like molecules	Fatty Acyls	Eicosanoids	Prostaglandins and related compounds	2.12464e+07	1.0969e+07	1.36135e+07	3.04561e+07	1.89581e+07	5.35337e+07
Com_10428_pos	3-(4-hydroxy-3-methoxyphenyl)propanoic acid	C10 H12 O4	213.1	5.771	214.107	Invalid mass	No results	No results	-	-	-	-	2.93571e+07	2.33518e+07	3.0056e+07	1.36906e+07	2.65081e+07	2.69892e+07
Com_10467_pos	lipoamide	C8 H15 N O S2	205.059	1.81	206.066	No results	No results	Full match	Organoheterocyclic compounds	Dithiolanes	Lipoamides	Lipoamides	3.3633e+07	2.96458e+07	3.12888e+07	3.69818e+07	2.08253e+07	5.14446e+07
Com_10495_pos	3-(2-methylpropyl)-octahydropyrrolo[1,2-a]pyrazine-1,4-dione	C11 H18 N2 O2	232.119	7.157	233.126	Invalid mass	No results	No results	-	-	-	-	2.98711e+07	2.94405e+07	2.66278e+07	2.77791e+07	1.31708e+07	2.29253e+07
Com_10519_pos	Ethyl myristate	C16 H32 O2	256.24	0.232	257.247	Full match	No results	No results	Lipids and lipid-like molecules	Fatty Acyls	Fatty acid esters	Fatty acid esters	4.64872e+07	3.2121e+07	3.20632e+07	3.67124e+07	2.64784e+07	5.12488e+07
Com_10756_pos	S-Adenosyl-L-methionine	C15 H22 N6 O5 S	398.137	1.46	399.144	No results	No results	Full match	Nucleosides, nucleotides, and analogues	5'-deoxyribonucleosides	5'-deoxy-5'-thionucleosides	5'-deoxy-5'-thionucleosides	2.98596e+07	2.53233e+07	2.14121e+07	2.43571e+07	2.97072e+07	5.34611e+06
Com_10765_pos	6-(Dimethylamino)purine	C7 H9 N5	163.086	4.626	365.135	No results	No results	Full match	Organoheterocyclic compounds	Imidazopyrimidines	Purines and purine derivatives	Xanthines	3.53037e+07	3.34481e+07	2.01353e+07	3.53681e+07	3.12504e+07	2.03228e+07
Com_10783_pos	Monolaurin	C15 H30 O4	295.141	5.567	313.175	Invalid mass	No results	No results	-	-	-	-	2.70947e+07	2.70001e+07	2.17425e+07	8.78734e+06	3.42593e+07	8.91382e+06
Com_10983_pos	alpha-Ketoglutaric acid	C5 H6 O5	146.022	2.035	147.029	No results	No results	Full match	Organic acids and derivatives	Keto acids and derivatives	Gamma-keto acids and derivatives	Gamma-keto acids and derivatives	1.02962e+07	7.75323e+06	8.51512e+06	8.44527e+06	1.23572e+07	4.16821e+06
Com_11016_pos	gamma-Glutamylcysteine	C8 H14 N2 O5 S	250.063	1.909	251.07	No results	No results	Full match	Organic acids and derivatives	Carboxylic acids and derivatives	Amino acids, peptides, and analogues	N-acyl-alpha amino acids	3.47679e+07	1.7053e+07	2.18233e+07	3.43705e+07	3.03313e+07	1.29221e+07
Com_11042_pos	16,16-Dimethyl prostaglandin A2	C22 H34 O4	384.227	6.227	385.234	Invalid mass	No results	No results	Lipids and lipid-like molecules	Fatty Acyls	Eicosanoids	Prostaglandins and related compounds	3.99593e+07	3.21893e+07	3.55822e+07	2.68877e+07	3.09401e+07	2.36136e+07
Com_11046_pos	4-acetyl-4-(ethoxycarbonyl)heptanedioic acid	C12 H18 O7	296.086	2.229	297.093	Invalid mass	No results	No results	-	-	-	-	778076	702787	689451	705428	770058	624693
Com_11067_pos	Oxolamine	C14 H19 N3 O	245.149	2.485	246.156	Invalid mass	No results	No results	-	-	-	-	1.26035e+06	1.13044e+06	960221	1.07714e+06	1.22497e+06	897042
Com_11134_pos	Methionine	C5 H11 N O2 S	149.051	3.201	150.058	No results	No results	Full match	Organic acids and derivatives	Carboxylic acids and derivatives	Amino acids, peptides, and analogues	Methionine and derivatives	898197	964673	1.71214e+06	640114	851035	899403
Com_11155_pos	6-(dimethylamino)-2-phenyl-1H-benzo[de]isoquinoline-1,3(2H)-dione	C20 H16 N2 O2	316.125	1.233	317.132	Invalid mass	No results	No results	-	-	-	-	3.44423e+07	3.16822e+07	1.22611e+07	2.58224e+07	2.52336e+07	8.54664e+06
Com_11192_pos	Kahweol	C20 H26 O3	314.187	6.467	315.195	Full match	No results	Full match	Organoheterocyclic compounds	Naphthofurans	Not available	Naphthofurans	4.06695e+06	3.92105e+06	3.65695e+06	3.16645e+06	1.18878e+06	4.76353e+07
Com_11218_pos	Flunitrazepam-d3	C16 H9 [2]H3 F N3 O3	316.108	3.229	317.115	Invalid mass	No results	No results	-	-	-	-	1.1901e+06	1.19829e+06	1.02278e+06	1.0448e+06	3.90805e+06	2.41779e+06
Com_11255_pos	Physostigmine	C15 H21 N3 O2	275.163	5.194	276.17	Full match	No results	No results	Organoheterocyclic compounds	Indoles and derivatives	Pyrroloindoles	Pyrroloindoles	3.07486e+07	2.66273e+07	3.17289e+07	2.76603e+07	2.68939e+07	2.59307e+07
Com_11277_pos	RLK	C18 H37 N7 O4	415.291	2.511	208.653	Full match	No results	No results	-	-	-	-	1.0591e+06	1.0977e+06	1.03183e+06	1.11677e+06	1.07062e+06	897872
Com_11294_pos	TG 18:1_18:1_18:1	C57 H104 O6	906.762	9.468	907.769	No results	Invalid mass	No results	-	-	-	-	1.23366e+07	2.01031e+07	3.58398e+07	2.24667e+07	7.45573e+06	3.11013e+07
Com_11341_pos	Dutasteride	C27 H30 F6 N2 O2	528.217	3.105	529.224	Invalid mass	No results	No results	-	-	-	-	2.18212e+07	3.10459e+07	2.46584e+07	2.60488e+07	1.62928e+07	1.44024e+07
Com_11366_pos	SPB 16:1;2O	C16 H33 N O2	271.251	6.628	272.258	No results	Full match	No results	-	-	-	-	1.92251e+07	3.09569e+07	2.5666e+07	2.3791e+07	1.76012e+07	2.90408e+07
Com_11377_pos	Diflucortolone pivalate	C27 H36 F2 O5	478.253	7.196	479.261	Full match	No results	No results	Lipids and lipid-like molecules	Steroids and steroid derivatives	Pregnane steroids	Gluco/mineralocorticoids, progestogins and derivatives	2.1677e+07	3.0927e+07	1.65388e+06	2.826e+07	2.70993e+07	2.56851e+06
Com_11404_pos	MGDG O-28:4_20:5	C57 H94 O9	944.687	11.384	945.694	No results	Invalid mass	No results	-	-	-	-	1.94211e+06	1.0834e+06	1.70408e+06	1.26226e+06	2.49263e+06	4.82602e+06
Com_11423_pos	5-acetyl-2,6-dimethyl-1,2,3,4-tetrahydropyridin-4-one	C9 H13 N O2	149.084	6.511	150.091	Invalid mass	No results	No results	-	-	-	-	1.71707e+07	1.82581e+07	1.72268e+07	1.97592e+07	3.15665e+07	9.7553e+06
Com_11634_pos	Octanedioic acid	C8 H14 O4	174.089	5.817	197.078	No results	No results	Full match	Lipids and lipid-like molecules	Fatty Acyls	Fatty acids and conjugates	Medium-chain fatty acids	2.33816e+07	2.07135e+07	2.46165e+07	2.20046e+07	8.74152e+06	2.39041e+07
Com_11635_pos	3-(dimethylamino)-2-[3-(trifluoromethyl)phenyl]acrylonitrile	C12 H11 F3 N2	240.089	6.125	241.097	Invalid mass	No results	No results	-	-	-	-	1.84718e+07	2.97923e+07	1.79938e+07	2.94179e+07	1.89417e+07	1.17491e+07
Com_11842_pos	Quinic acid	C7 H12 O6	192.064	1.906	402.162	No results	No results	Full match	Organic oxygen compounds	Organooxygen compounds	Alcohols and polyols	Quinic acids and derivatives	2.95793e+07	2.89498e+07	3.20325e+07	2.99119e+07	2.64933e+07	2.85154e+07
Com_11879_pos	(2E,4E)-N-(2-methylpropyl)dodeca-2,4-dienamide	C16 H29 N O	251.224	8.408	252.232	Full match	No results	No results	-	-	-	-	6.10497e+06	7.656e+06	3.30778e+07	1.22347e+07	759039	1.90501e+07
Com_11956_pos	DL-2-(acetylamino)-3-phenylpropanoic acid	C11 H13 N O3	224.116	2.837	225.123	Invalid mass	No results	No results	-	-	-	-	2.1852e+07	2.84764e+07	2.03395e+07	2.61281e+07	2.48496e+07	2.37813e+07
Com_12042_pos	4-morpholinobenzoic acid	C11 H13 N O3	207.089	3.531	208.097	Full match	No results	Full match	-	-	-	-	2.58507e+07	2.60071e+07	2.47003e+07	2.64749e+07	2.85806e+07	3.15871e+07
Com_12048_pos	2-oxo-2H-chromene-3-carboxylic acid	C10 H6 O4	190.026	6.286	191.034	Full match	No results	No results	-	-	-	-	2.31102e+07	2.65534e+07	2.82094e+07	1.90582e+07	2.89072e+07	1.87373e+07
Com_12090_pos	2-Hydroxy-2-methylbutanedioic acid	C5 H8 O5	148.037	0.015	149.044	No results	No results	Full match	Lipids and lipid-like molecules	Fatty Acyls	Fatty acids and conjugates	Methyl-branched fatty acids	9.37482e+06	6.29677e+06	3.21614e+07	6.7916e+06	6.64314e+06	1.04429e+07
Com_12137_pos	Tryptophanol	C11 H14 N2 O	190.111	5.317	191.118	No results	No results	Full match	Organoheterocyclic compounds	Indoles and derivatives	Indoles	3-alkylindoles	2.29852e+07	1.6288e+07	2.11921e+07	1.95579e+07	1.03937e+07	4.20119e+07
Com_12148_pos	2-(2-hydroxy-3-methylbutanamido)-4-methylpentanoic acid	C11 H21 N O4	231.147	6.051	232.154	Full match	No results	Full match	-	-	-	-	1.91584e+07	2.09007e+07	1.816e+07	1.912e+07	1.41441e+07	4.19323e+07
Com_12169_pos	Natamycin	C33 H47 N O13	643.334	6.225	666.323	Invalid mass	No results	No results	Organic oxygen compounds	Organooxygen compounds	Carbohydrates and carbohydrate conjugates	Aminoglycosides	1.1073e+07	1.3933e+07	8.93091e+06	1.65934e+07	2.03227e+06	4.18434e+07
Com_12233_pos	2-hydroxy-3,6-diphenylcyclohexyl acetate	C20 H22 O3	332.135	5.806	333.142	Invalid mass	No results	No results	-	-	-	-	3.43363e+07	8.85873e+06	2.56207e+07	2.09571e+07	1.88398e+07	2.74088e+07
Com_12237_pos	4-{3-[(3,4-dihydroxyphenyl)methyl]-2-methylbutyl}benzene-1,2-diol	C18 H22 O4	648.263	3.812	325.139	Invalid mass	No results	No results	-	-	-	-	2.08775e+07	2.74678e+07	1.12733e+07	2.09838e+07	2.80676e+07	1.12239e+07
Com_12352_pos	16(R)-HETE	C20 H32 O3	342.216	8.112	343.223	Invalid mass	No results	No results	Lipids and lipid-like molecules	Fatty Acyls	Eicosanoids	Hydroxyeicosatetraenoic acids	2.12314e+07	2.3058e+07	1.47222e+07	2.22747e+07	2.77464e+07	8.22624e+06
Com_12466_pos	Phe-Phe	C18 H20 N2 O3	312.147	5.74	313.154	No results	No results	Full match	Organic acids and derivatives	Carboxylic acids and derivatives	Amino acids, peptides, and analogues	Dipeptides	2.28149e+07	2.64574e+07	2.52998e+07	2.57394e+07	2.23109e+07	2.16259e+07
Com_12483_pos	Morphine-3-glucuronide	C23 H27 N O9	461.176	1.676	462.183	Invalid mass	No results	No results	Alkaloids and derivatives	Morphinans	Not available	Morphinans	2.51316e+07	1.83847e+07	2.27619e+07	1.85158e+07	2.73592e+07	2.76073e+07
Com_12530_pos	2-acetamido-3-(4-methoxyphenyl)propanoic acid	C12 H15 N O4	237.1	5.68	238.107	Full match	No results	Full match	-	-	-	-	3.13204e+07	2.32184e+07	2.50827e+07	2.81698e+07	2.70503e+07	1.47088e+07
Com_12682_pos	Methionine sulfoxide	C5 H11 N O3 S	183.056	1.361	184.064	Invalid mass	Invalid mass	No results	Organic acids and derivatives	Carboxylic acids and derivatives	Amino acids, peptides, and analogues	Alpha amino acids	2.05818e+06	1.623e+06	1.68328e+06	1.58215e+06	1.80159e+06	1.12048e+06
Com_12725_pos	APH	C14 H21 N5 O4	161.579	1.795	324.166	Invalid mass	No results	No results	-	-	-	-	3.36044e+06	3.28349e+06	2.48279e+06	2.83112e+06	3.72818e+06	1.70807e+06
Com_12753_pos	QNH	C15 H23 N7 O6	402.127	2.135	403.134	Invalid mass	No results	No results	-	-	-	-	2.75723e+07	2.57233e+07	2.36433e+07	2.37243e+07	2.07551e+07	3.26795e+07
Com_12760_pos	SPK	C14 H26 N4 O5	330.19	1.667	331.197	Full match	No results	No results	-	-	-	-	4.83862e+06	5.60764e+06	4.95727e+06	4.80183e+06	5.88904e+06	1.19497e+06
Com_12764_pos	1,7-Diphenylhept-4-en-3-one	C19 H20 O	264.151	7.049	265.158	Full match	No results	No results	Phenylpropanoids and polyketides	Diarylheptanoids	Linear diarylheptanoids	Linear diarylheptanoids	1.80254e+07	2.57096e+07	1.85622e+07	2.39412e+07	2.20834e+07	1.12553e+07
Com_12909_pos	Noroxycodone-d3	C17 H16 [2]H3 N O4	304.153	5.348	305.161	Invalid mass	No results	No results	-	-	-	-	2.4423e+07	2.52037e+07	2.5141e+07	2.6817e+07	2.19851e+07	2.04976e+07
Com_12941_pos	Spermine	C10 H26 N4	101.108	1.066	203.223	Invalid mass	No results	No results	Organic nitrogen compounds	Organonitrogen compounds	Amines	Dialkylamines	1.25505e+06	891042	1.31572e+06	1.16125e+06	1.26627e+06	1.51458e+06
Com_13033_pos	PNH	C15 H22 N6 O5	349.138	2.762	350.145	Invalid mass	No results	No results	-	-	-	-	5.70915e+06	2.4809e+07	6.00955e+06	6.88265e+06	5.43535e+06	7.42268e+06
Com_13098_pos	1-[(3S)-3-(5-Fluoro-1,3-benzoxazol-2-yl)-1-pyrrolidinyl]ethanone	C13 H13 F N2 O2	248.096	6.421	249.103	Full match	No results	No results	Organoheterocyclic compounds	Benzoxazoles	Not available	Benzoxazoles	1.78765e+07	2.72774e+06	1.71143e+07	2.31056e+07	2.52946e+07	3.32022e+07
Com_13117_pos	Ecgonine	C9 H15 N O3	185.105	2.363	203.139	Full match	No results	No results	Alkaloids and derivatives	Tropane alkaloids	Not available	Tropane alkaloids	2.02054e+07	2.31919e+07	1.32909e+07	2.37898e+07	1.37445e+07	3.70953e+07
Com_13125_pos	Minocycline	C23 H27 N3 O7	457.186	6.685	458.193	Full match	No results	No results	Phenylpropanoids and polyketides	Tetracyclines	Not available	Tetracyclines	7.97814e+06	1.29003e+07	1.95085e+07	1.06766e+07	2.52154e+07	2.10078e+07
Com_13163_pos	N2-tetrahydrofuran-2-ylmethyl-4-(4-fluorophenyl)-1,3-thiazol-2-amine	C14 H15 F N2 O S	278.09	4.155	296.124	Full match	No results	No results	-	-	-	-	5.57492e+06	1.7937e+07	9.1268e+06	1.43544e+07	1.8014e+07	378392
Com_13247_pos	2,3-dihydroxypropyl 12-methyltridecanoate	C17 H34 O4	324.227	8.821	325.234	Invalid mass	No results	No results	-	-	-	-	3.26401e+07	1.65465e+07	2.38587e+07	2.2034e+07	2.14008e+07	3.5606e+07
Com_13267_pos	4-{3-[2-nitro-4-(trifluoromethyl)phenoxy]phenyl}morpholine	C17 H15 F3 N2 O4	368.096	1.262	369.103	Invalid mass	No results	No results	-	-	-	-	2.69616e+07	2.27262e+07	1.76417e+07	2.19425e+07	2.48296e+07	1.06952e+07
Com_13290_pos	3-Methyladipic acid	C7 H12 O4	160.074	5.418	321.156	No results	No results	Full match	Lipids and lipid-like molecules	Fatty Acyls	Fatty acids and conjugates	Medium-chain fatty acids	2.30769e+07	2.41071e+07	2.59867e+07	1.21214e+07	2.0027e+07	1.02237e+07
Com_13363_pos	3-Hydroxyproline	C5 H9 N O3	131.059	5.101	285.108	No results	Invalid mass	No results	Organic acids and derivatives	Carboxylic acids and derivatives	Amino acids, peptides, and analogues	Proline and derivatives	2.29186e+07	2.39004e+07	1.76581e+07	1.87222e+07	1.81939e+07	3.3202e+07
Com_13368_pos	N-(4-piperidinophenyl)-2-thiophenecarboxamide	C16 H18 N2 O S	286.116	3.316	287.123	Invalid mass	No results	No results	-	-	-	-	1.75467e+07	2.00988e+07	1.10877e+07	2.05741e+07	1.09573e+07	3.60586e+07
Com_13386_pos	HPH	C17 H23 N7 O4	389.183	5.361	390.191	Invalid mass	No results	No results	-	-	-	-	1.74851e+07	1.19721e+07	1.33918e+07	2.08611e+07	2.11985e+07	3.60194e+07
Com_13411_pos	YLH	C21 H29 N5 O5	413.203	2.118	414.21	Invalid mass	No results	No results	-	-	-	-	1.6143e+06	2.31929e+07	2.02565e+07	2.14599e+07	2.44454e+07	1.11229e+06
Com_13484_pos	PLK	C17 H32 N4 O4	356.242	2.807	179.128	Full match	No results	No results	-	-	-	-	897180	857290	815159	871091	832627	788165
Com_13603_pos	VMK	C16 H32 N4 O4 S	358.211	5.431	359.218	Invalid mass	No results	No results	-	-	-	-	1.79892e+07	1.54185e+07	1.90919e+07	1.21368e+07	2.0906e+07	6.65159e+06
Com_13636_pos	QNK	C15 H28 N6 O6	388.211	1.913	195.113	Invalid mass	No results	No results	-	-	-	-	1.89189e+07	1.95708e+07	1.50774e+07	2.46499e+07	1.56334e+07	1.96731e+07
Com_13654_pos	GPH	C13 H19 N5 O4	618.299	4.113	310.157	Invalid mass	No results	No results	-	-	-	-	8.50973e+06	7.60795e+06	2.29798e+07	2.37475e+07	2.37653e+07	1.32684e+06
Com_13661_pos	HLK	C18 H32 N6 O4	396.248	2.32	199.131	Full match	No results	No results	-	-	-	-	992305	1.04227e+06	891588	933078	919870	783579
Com_13712_pos	Diosmetin	C16 H12 O6	300.063	5.64	301.07	Full match	Invalid mass	No results	Phenylpropanoids and polyketides	Flavonoids	O-methylated flavonoids	4'-O-methylated flavonoids	8.5892e+06	1.02014e+07	1.0984e+07	1.02184e+07	4.93735e+06	3.46727e+07
Com_13725_pos	Dl-Lanthionine	C6 H12 N2 O4 S	208.052	3.04	209.059	No results	No results	Full match	Organic acids and derivatives	Carboxylic acids and derivatives	Amino acids, peptides, and analogues	Cysteine and derivatives	1.3539e+07	1.47944e+07	1.24412e+07	1.37999e+07	1.61902e+07	1.36788e+07
Com_13764_pos	Zaleplon-d4	C17 H11 [2]H4 N5 O	287.172	6.108	310.162	Invalid mass	No results	No results	-	-	-	-	1.85458e+07	2.01101e+07	2.06104e+07	2.42859e+07	1.79664e+07	1.9483e+07
Com_13828_pos	4-methoxy-6-[2-(4-methoxyphenyl)ethyl]-2H-pyran-2-one	C15 H16 O4	298.054	0.313	299.061	Invalid mass	No results	No results	-	-	-	-	2.50545e+07	7.16029e+06	1.11793e+07	1.23115e+07	2.32388e+07	1.9682e+07
Com_13834_pos	Vardenafil N-oxide	C23 H32 N6 O5 S	504.22	5.838	505.227	Invalid mass	No results	No results	Benzenoids	Benzene and substituted derivatives	Benzenesulfonamides	Benzenesulfonamides	1.63304e+07	1.26103e+07	1.47989e+07	2.40564e+07	1.29168e+07	1.66154e+07
Com_14165_pos	2-Methylpentanedioic acid	C6 H10 O4	146.058	0.224	147.065	No results	No results	Full match	Lipids and lipid-like molecules	Fatty Acyls	Fatty acids and conjugates	Hydroxy fatty acids	2.58766e+07	1.79078e+07	1.67786e+07	2.8229e+06	1.93185e+07	2.98615e+07
Com_14294_pos	Kanamycin	C18 H36 N4 O11	484.24	2.267	485.247	Full match	No results	No results	Organic oxygen compounds	Organooxygen compounds	Carbohydrates and carbohydrate conjugates	4,6-disubstituted 2-deoxystreptamines	1.37328e+07	1.76423e+07	1.64632e+07	1.7005e+07	1.16815e+07	1.0223e+06
Com_14353_pos	Cytidine-5'-monophosphate	C9 H14 N3 O8 P	323.052	1.467	306.048	No results	No results	Full match	Nucleosides, nucleotides, and analogues	Pyrimidine nucleotides	Pyrimidine ribonucleotides	Pyrimidine ribonucleoside monophosphates	1.52683e+06	1.38132e+06	1.17404e+06	1.34454e+06	1.58406e+06	1.06321e+06
Com_14428_pos	3,14-dihydro-15-keto-tetranor Prostaglandin E2	C16 H26 O5	320.158	1.591	321.165	Invalid mass	No results	No results	Organic oxygen compounds	Organooxygen compounds	Alcohols and polyols	Cyclopentanols	1.26769e+06	1.35635e+06	774432	799938	1.54791e+06	3.19565e+07
Com_14497_pos	ethyl 5-methoxy-2-methyl-1-phenyl-1H-indole-3-carboxylate	C19 H19 N O3	309.133	3.804	310.14	Invalid mass	No results	No match	-	-	-	-	5.3424e+06	6.59189e+06	7.59302e+06	6.70633e+06	7.19638e+06	4.96056e+06
Com_14556_pos	1,7-bis(3,4-dihydroxyphenyl)heptan-3-one	C19 H22 O5	330.146	6.064	331.153	Full match	No results	No results	-	-	-	-	1.50302e+07	1.40344e+07	4.17616e+06	1.7542e+07	2.14078e+07	1.18395e+07
Com_14608_pos	DL-Leucineamide	C6 H14 N2 O	130.111	0.175	131.118	Full match	No results	No results	Organic acids and derivatives	Carboxylic acids and derivatives	Amino acids, peptides, and analogues	Leucine and derivatives	1.17219e+07	8.41793e+06	1.61116e+07	7.48186e+06	1.38188e+07	2.53513e+07
Com_14658_pos	RQH	C17 H29 N9 O5	461.212	3.513	462.219	Invalid mass	No results	No results	-	-	-	-	1.66317e+07	2.05941e+07	2.23576e+07	1.85532e+07	1.88826e+07	9.95014e+06
Com_14716_pos	Prostaglandin B2	C20 H30 O4	334.213	8.356	357.202	No results	No results	Full match	Lipids and lipid-like molecules	Fatty Acyls	Eicosanoids	Prostaglandins and related compounds	2.88635e+06	4.00208e+06	2.89301e+06	3.24368e+06	1.89572e+07	3.09183e+07
Com_14723_pos	Corey Lactone Diol	C8 H12 O4	172.074	1.754	190.107	No results	No results	Full match	Organoheterocyclic compounds	Lactones	Gamma butyrolactones	Gamma butyrolactones	2.12514e+07	1.71355e+07	1.86689e+07	1.55407e+07	2.10196e+07	1.73523e+07
Com_14744_pos	Maltotetraose	C24 H42 O21	666.221	1.412	667.228	Full match	No results	No results	Organic oxygen compounds	Organooxygen compounds	Carbohydrates and carbohydrate conjugates	Oligosaccharides	2.51614e+07	1.30828e+07	2.23074e+07	4.23696e+06	2.0965e+07	1.94216e+07
Com_14800_pos	α-Lapachone	C15 H14 O3	264.078	4.004	265.085	Invalid mass	No results	No results	Organoheterocyclic compounds	Naphthopyrans	Naphthopyranones	Naphthopyranones	2.04625e+07	2.03178e+07	2.1351e+07	1.95014e+07	1.69452e+07	1.1089e+07
Com_14890_pos	(5E)-7-methylidene-10-oxo-4-(propan-2-yl)undec-5-enoic acid	C15 H24 O3	274.153	6.747	571.293	Invalid mass	No results	No results	-	-	-	-	2.13575e+07	1.57368e+07	1.5843e+07	1.64752e+07	2.06649e+07	7.65161e+06
Com_14928_pos	2-methyl-1,2-dihydrophthalazin-1-one	C9 H8 N2 O	160.061	3.37	161.068	Invalid mass	No results	No results	-	-	-	-	9.95993e+06	1.27868e+07	8.1458e+06	1.29008e+07	2.05309e+07	8.9456e+06
Com_15046_pos	1-(piperidinomethyl)-2-naphthol	C16 H19 N O	241.147	5.446	242.154	Full match	No results	No results	-	-	-	-	1.8353e+07	1.625e+07	1.65805e+07	2.09286e+07	1.8925e+07	1.38305e+07
Com_15058_pos	Gentisic acid	C7 H6 O4	154.027	3.945	172.06	No results	No results	Full match	Benzenoids	Benzene and substituted derivatives	Benzoic acids and derivatives	Hydroxybenzoic acid derivatives	2.1768e+07	1.96401e+07	1.87871e+07	1.97976e+07	1.83367e+07	1.93773e+07
Com_15079_pos	Choline bitartrate	C9 H19 N O7	253.117	1.353	254.124	No results	No results	Full match	Organic nitrogen compounds	Organonitrogen compounds	Quaternary ammonium salts	Cholines	1.99859e+07	1.40537e+07	5.39013e+06	2.61899e+06	2.01136e+07	6.31535e+06
Com_15099_pos	Linolelaidic Acid (C18:2N6T)	C18 H32 O2	280.24	7.348	281.247	No results	No results	Full match	-	-	-	-	1.42925e+07	1.95284e+07	1.49747e+07	1.58697e+07	1.9121e+07	2.28667e+07
Com_15201_pos	Genistin	C21 H20 O10	432.105	5.445	433.113	Full match	No results	No results	Phenylpropanoids and polyketides	Isoflavonoids	Isoflavonoid O-glycosides	Isoflavonoid O-glycosides	2.59231e+06	2.5045e+06	2.37317e+06	2.24925e+06	2.66638e+06	1.93228e+06
Com_15209_pos	2-{[methyl(2,3,4,5,6-pentahydroxyhexyl)amino]methylidene}malononitrile	C11 H17 N3 O5	288.146	7.431	289.153	Invalid mass	No results	No results	-	-	-	-	2.60083e+07	7.45918e+06	8.68052e+06	1.99613e+07	1.78411e+07	9.11185e+06
Com_15287_pos	5-(2,5-dihydroxyhexyl)oxolan-2-one	C10 H18 O4	448.208	4.003	225.111	Invalid mass	No results	No results	-	-	-	-	1.24142e+06	1.09893e+06	1.08282e+06	1.08991e+06	1.06694e+06	1.39363e+06
Com_15368_pos	Cycloheximide	C15 H23 N O4	281.162	6.466	282.169	Full match	No results	No results	Organoheterocyclic compounds	Pyridines and derivatives	Hydropyridines	Tetrahydropyridines	1.07532e+07	1.29044e+07	1.24623e+07	1.22716e+07	1.94461e+07	1.38293e+07
Com_15421_pos	Deoxyadenosine	C10 H13 N5 O3	251.101	1.95	252.109	No results	No results	Full match	Nucleosides, nucleotides, and analogues	Purine nucleosides	Purine 2'-deoxyribonucleosides	Purine 2'-deoxyribonucleosides	8.06412e+06	9.77855e+06	7.26383e+06	7.59954e+06	9.64309e+06	9.89869e+06
Com_15526_pos	5-Hydroxymethyluracil	C5 H6 N2 O3	142.038	1.474	143.045	No results	No results	Full match	Organoheterocyclic compounds	Diazines	Pyrimidines and pyrimidine derivatives	Pyrimidones	1.62808e+07	1.33976e+07	1.64963e+07	1.62348e+07	1.27259e+07	2.81025e+07
Com_15578_pos	VNH	C15 H24 N6 O5	736.35	4.723	369.182	Invalid mass	No results	No results	-	-	-	-	2.49481e+07	1.05964e+07	4.09006e+06	7.61371e+06	8.00263e+06	3.51454e+06
Com_15652_pos	EKK	C17 H33 N5 O6	403.243	1.867	202.629	Full match	No results	No results	-	-	-	-	3.39268e+06	3.35149e+06	3.03146e+06	3.19542e+06	4.44906e+06	2.76533e+06
Com_15670_pos	tetranor-12(R)-HETE	C16 H26 O3	248.176	6.95	249.183	Invalid mass	No results	No results	-	-	-	-	1.3918e+07	1.83372e+07	1.32343e+07	1.19935e+07	9.47489e+06	1.21172e+07
Com_15676_pos	2-[5-(2-hydroxypropyl)oxolan-2-yl]propanoic acid	C10 H18 O4	240.074	2.33	241.082	Invalid mass	No results	No results	-	-	-	-	1.5313e+07	1.47991e+07	1.69612e+07	1.95085e+07	1.6913e+07	2.16706e+07
Com_15691_pos	8-Aminooctanoic acid	C8 H17 N O2	159.126	2.022	160.133	No results	No results	Full match	Organic acids and derivatives	Carboxylic acids and derivatives	Amino acids, peptides, and analogues	Alpha amino acids and derivatives	1.21093e+07	1.4114e+07	1.21387e+07	6.86392e+06	1.70169e+07	2.76007e+07
Com_15852_pos	Ureidosuccinic acid	C5 H8 N2 O5	176.043	1.536	177.051	No results	No results	Full match	Organic acids and derivatives	Carboxylic acids and derivatives	Amino acids, peptides, and analogues	Aspartic acid and derivatives	2.26117e+07	1.6826e+07	2.0563e+07	1.86394e+07	1.73327e+07	7.39427e+06
Com_15999_pos	1-(2-furyl)pentane-1,4-dione	C9 H10 O3	206.057	6.013	189.054	Invalid mass	No results	No results	-	-	-	-	5.15461e+06	3.4213e+06	1.3001e+07	1.22348e+07	1.38013e+07	2.66262e+07
Com_16029_pos	Roseoflavin	C18 H23 N5 O6	405.164	2.174	406.171	Full match	No results	No results	Organoheterocyclic compounds	Pteridines and derivatives	Alloxazines and isoalloxazines	Alloxazines and isoalloxazines	841305	725397	761775	698122	6.2913e+06	734012
Com_16072_pos	Phenylglyoxylic acid	C8 H6 O3	150.031	5.83	151.039	No results	No results	Full match	Benzenoids	Benzene and substituted derivatives	Benzoyl derivatives	Benzoyl derivatives	2.05131e+06	1.39952e+06	1.15803e+06	1.86185e+07	1.12804e+06	1.81758e+06
Com_16204_pos	QLK	C17 H33 N5 O5	387.248	2.056	194.631	Full match	No results	No results	-	-	-	-	1.11468e+06	1.08296e+06	1.11112e+06	1.14125e+06	1.13581e+06	1.02057e+06
Com_16212_pos	1,4-dihydroxyheptadec-16-en-2-yl acetate	C19 H36 O4	310.25	8.116	311.257	Invalid mass	No results	No results	-	-	-	-	7.77774e+06	1.72386e+07	1.69664e+07	8.44288e+06	1.40555e+07	6.07702e+06
Com_16235_pos	Daidzin	C21 H20 O9	416.111	5.334	417.118	Full match	No results	No results	-	-	-	-	2.37126e+06	1.95823e+06	2.2018e+06	2.11704e+06	1.91777e+06	1.73612e+06
Com_16261_pos	1,4-dihydroxy-1,4-dimethyl-7-(propan-2-ylidene)-decahydroazulen-6-one	C15 H24 O3	274.154	6.54	275.161	Invalid mass	No results	No results	-	-	-	-	1.57707e+07	1.32239e+07	1.21119e+07	1.39776e+07	1.75949e+07	1.68208e+07
Com_16315_pos	13-OxoODE	C18 H30 O3	316.203	7.387	317.21	Invalid mass	No results	No match	Lipids and lipid-like molecules	Fatty Acyls	Lineolic acids and derivatives	Lineolic acids and derivatives	3.61036e+06	4.88448e+06	7.68225e+06	1.11822e+07	1.74796e+07	1.91173e+07
Com_16344_pos	D-Erythrose 4-phosphate	C4 H9 O7 P	200.009	1.298	201.016	No results	No results	Full match	-	-	-	-	1.77111e+07	1.46472e+07	1.68278e+07	1.55561e+07	1.71263e+07	2.44916e+07
Com_16408_pos	3-(3-Methoxyphenyl)propionic acid	C10 H12 O3	180.079	1.905	181.086	No results	No results	Full match	-	-	-	-	1.54986e+07	1.68394e+07	1.67159e+07	1.57346e+07	1.32422e+07	2.04014e+07
Com_16436_pos	2-(carboxymethoxy)-4-methoxybenzoic acid	C10 H10 O6	243.077	6.642	244.085	Invalid mass	No results	No results	-	-	-	-	1.0194e+07	1.67866e+07	1.10746e+07	1.05503e+07	1.27743e+07	7.33805e+06
Com_16459_pos	N'-hydroxy-N-[2-(trifluoromethoxy)benzyl]iminoformamide	C9 H9 F3 N2 O2	234.062	3.816	235.069	Full match	No results	No results	-	-	-	-	1.9058e+07	1.08043e+07	1.41785e+07	1.12942e+07	1.11896e+07	2.52659e+07
Com_16801_pos	6-(4-phenylpiperazino)hexanoic acid hydrochloride	C16 H24 N2 O2	552.363	5.129	277.189	Invalid mass	No results	No results	-	-	-	-	1.00945e+07	7.96011e+06	1.17949e+07	9.12946e+06	1.65324e+07	2.28541e+06
Com_16825_pos	NPK	C15 H27 N5 O5	357.2	4.915	358.207	Full match	No results	No results	-	-	-	-	1.81829e+07	1.41414e+07	1.54021e+07	1.35442e+07	1.2856e+07	2.4194e+07
Com_16837_pos	RKK	C18 H38 N8 O4	430.302	1.053	216.158	Full match	No results	No results	-	-	-	-	2.25004e+06	833604	737765	463755	828795	487095
Com_16853_pos	Cyclohexaneacetic acid	C8 H14 O2	142.099	0.167	143.107	No results	No results	Full match	Organic acids and derivatives	Carboxylic acids and derivatives	Carboxylic acids	Carboxylic acids	1.99816e+07	1.18041e+07	1.12074e+07	8.98984e+06	1.04292e+07	1.69638e+07
Com_17253_pos	8-[(4-phenethyl-1,4-diazepan-1-yl)sulfonyl]quinoline	C22 H25 N3 O2 S	395.17	6.292	396.177	Invalid mass	No results	No results	-	-	-	-	2.3418e+06	1.77525e+06	2.0917e+06	1.9112e+06	2.08815e+06	2.30662e+07
Com_17336_pos	2,4-dihydroxyheptadec-16-en-1-yl acetate	C19 H36 O4	350.242	7.929	351.25	Invalid mass	No results	No results	-	-	-	-	1.86262e+07	1.33595e+07	1.11528e+07	1.38424e+07	1.46091e+07	2.28567e+07
Com_17443_pos	HMK	C17 H30 N6 O4 S	414.201	2.224	208.108	Invalid mass	No results	No results	-	-	-	-	1.27344e+07	1.37274e+07	1.39872e+07	1.59125e+07	1.22916e+07	1.72572e+07
Com_17601_pos	O-Desmethylnaproxen	C13 H12 O3	216.079	5.818	217.086	No results	No results	Full match	Benzenoids	Naphthalenes	Naphthols and derivatives	Naphthols and derivatives	1.25901e+07	1.46787e+07	1.29544e+07	1.21351e+07	1.13478e+07	6.92128e+06
Com_17627_pos	Nonadecanoic acid	C19 H38 O2	298.286	0.171	299.294	No results	No results	Full match	Lipids and lipid-like molecules	Fatty Acyls	Fatty acids and conjugates	Long-chain fatty acids	1.72558e+07	1.24995e+07	1.1721e+07	9.32697e+06	1.3045e+07	1.98121e+07
Com_17822_pos	Sulfamethazine	C12 H14 N4 O2 S	278.085	6.338	279.093	Invalid mass	No results	No results	Benzenoids	Benzene and substituted derivatives	Benzenesulfonamides	Aminobenzenesulfonamides	9.0727e+06	9.0655e+06	7.27849e+06	1.41715e+07	1.46959e+07	9.22029e+06
Com_17908_pos	octadec-9-ynoic acid	C18 H32 O2	302.224	6.559	303.231	Invalid mass	No results	No match	-	-	-	-	5.70742e+06	9.03496e+06	8.11039e+06	6.65322e+06	4.22927e+06	2.14017e+07
Com_17909_pos	Eicosapentaenoic acid ethyl ester	C22 H34 O2	347.28	8.255	348.287	Invalid mass	No results	No results	Lipids and lipid-like molecules	Fatty Acyls	Fatty acid esters	Fatty acid esters	2.74235e+06	3.07742e+06	1.62707e+07	3.19947e+06	2.61662e+06	7.97176e+06
Com_17928_pos	1-(3-ethyl-2,4-dihydroxy-6-methoxyphenyl)butan-1-one	C13 H18 O4	220.106	1.787	221.112	Invalid mass	No results	No results	-	-	-	-	1.90633e+07	1.13671e+07	9.74173e+06	1.00767e+07	8.89795e+06	4.30733e+06
Com_17960_pos	Cytidine 5'-Monophosphate-N-Acetylneuraminic Acid	C20 H31 N4 O16 P	614.145	2.213	308.08	No results	No results	Full match	Nucleosides, nucleotides, and analogues	Pyrimidine nucleotides	Pyrimidine nucleotide sugars	Pyrimidine nucleotide sugars	7.51564e+06	1.10226e+07	1.35354e+07	1.29114e+07	1.44802e+07	1.27256e+06
Com_17979_pos	Mupirocin	C26 H44 O9	482.285	7.353	483.292	Invalid mass	No results	No results	Lipids and lipid-like molecules	Fatty Acyls	Fatty acids and conjugates	Medium-chain fatty acids	9.71493e+06	1.11922e+07	880497	1.49634e+07	1.00778e+07	1.61613e+06
Com_18017_pos	4-Hydroxytamoxifen	C26 H29 N O2	387.223	1.821	388.23	Invalid mass	No results	No results	Phenylpropanoids and polyketides	Stilbenes	Not available	Stilbenes	1.09493e+06	943488	893006	1.03294e+06	1.06727e+06	847412
Com_18079_pos	Lysopg 18:1	C24 H47 O9 P	510.295	6.241	511.302	No results	No results	Full match	Lipids and lipid-like molecules	Glycerophospholipids	Glycerophosphocholines	1-acyl-sn-glycero-3-phosphocholines	8.53089e+06	1.39024e+07	2.28176e+06	8.53193e+06	1.18133e+07	8.08428e+06
Com_18126_pos	(3S,9aS)-3-benzyl-octahydro-1H-pyrido[1,2-a]pyrazin-1-one	C15 H20 N2 O	266.137	3.607	267.145	Invalid mass	No results	No results	-	-	-	-	1.16515e+07	1.3822e+07	1.14354e+07	7.93958e+06	1.0128e+07	1.03921e+07
Com_18158_pos	Ascorbyl palmitate	C22 H38 O7	431.288	6.377	454.277	Invalid mass	No results	No results	Lipids and lipid-like molecules	Fatty Acyls	Fatty acid esters	Fatty acid esters	6.61439e+06	1.00561e+07	8.4179e+06	9.4345e+06	1.05326e+07	1.96934e+06
Com_18334_pos	(11E,15Z)-9,10,13-trihydroxyoctadeca-11,15-dienoic acid	C18 H32 O5	328.224	6.309	329.233	Full match	No results	No results	-	-	-	-	4.93195e+06	1.34667e+07	9.74165e+06	6.60602e+06	9.80112e+06	2.19763e+06
Com_18703_pos	KQH	C17 H29 N7 O5	411.223	1.117	206.619	Full match	No results	No results	-	-	-	-	1.67039e+06	1.36737e+06	1.48383e+06	1.46999e+06	1.72574e+06	1.71027e+06
Com_18712_pos	AMK	C14 H28 N4 O4 S	660.355	3.112	331.185	Invalid mass	No results	No results	-	-	-	-	7.19627e+06	1.2884e+07	1.16396e+07	1.27586e+07	4.74906e+06	2.92015e+06
Com_18858_pos	Hydrocortisone acetate	C23 H32 O6	404.218	6.051	405.225	No results	No results	Full match	Lipids and lipid-like molecules	Steroids and steroid derivatives	Pregnane steroids	Gluco/mineralocorticoids, progestogins and derivatives	1.02563e+07	1.03868e+07	9.44469e+06	9.15286e+06	1.30296e+07	1.03985e+07
Com_18890_pos	N2-(2-cyano-4,6-difluorophenyl)thiophene-2-carboxamide	C12 H6 F2 N2 O S	264.016	0.55	265.023	Full match	No results	No results	-	-	-	-	1.04187e+07	7.68019e+06	1.39175e+07	1.23461e+07	1.29755e+07	1.73665e+07
Com_18948_pos	Papaverine	C20 H21 N O4	339.143	2.747	340.15	Invalid mass	No results	No results	Organoheterocyclic compounds	Isoquinolines and derivatives	Benzylisoquinolines	Benzylisoquinolines	948243	1.26105e+06	1.32517e+06	919870	976492	1.55992e+06
Com_18954_pos	Docosahexaenoic acid	C22 H32 O2	340.258	8.403	341.265	Invalid mass	No results	No results	Lipids and lipid-like molecules	Fatty Acyls	Fatty acids and conjugates	Very long-chain fatty acids	1.69199e+07	8.49509e+06	1.04369e+07	1.03116e+07	1.04982e+07	1.06861e+07
Com_19075_pos	SNK	C13 H25 N5 O6	173.59	1.497	348.188	Invalid mass	No results	No results	-	-	-	-	1.46961e+07	1.0065e+07	1.08161e+07	9.46357e+06	1.25312e+07	3.83802e+06
Com_19209_pos	Choline Glycerophosphate	C8 H20 N O6 P	257.102	6.059	258.11	No results	No results	Full match	Lipids and lipid-like molecules	Glycerophospholipids	Glycerophosphocholines	Glycerophosphocholines	1.63864e+07	4.39886e+06	6.63839e+06	7.50479e+06	4.12008e+06	3.67681e+06
Com_19217_pos	15-Deoxy-Δ12,14-prostaglandin J2-2-glycerol ester	C23 H34 O5	390.238	7.055	391.245	Invalid mass	No results	No results	Lipids and lipid-like molecules	Fatty Acyls	Eicosanoids	Prostaglandins and related compounds	8.90908e+06	1.21491e+07	1.06526e+07	8.61689e+06	8.22947e+06	7.58255e+06
Com_19256_pos	trans,trans-2,4-Heptadienal	C7 H10 O	128.084	0.149	129.091	Invalid mass	No results	No results	Organic oxygen compounds	Organooxygen compounds	Carbonyl compounds	Medium-chain aldehydes	1.63234e+07	8.7045e+06	8.71113e+06	7.24968e+06	1.21002e+07	1.23003e+07
Com_19279_pos	LSD-d3	C20 H22 [2]H3 N3 O	163.107	10.224	327.22	Invalid mass	No results	No results	-	-	-	-	1.44284e+07	6.01685e+06	7.33302e+06	7.65246e+06	1.04193e+07	1.14169e+07
Com_19796_pos	VLH	C17 H29 N5 O4	367.222	3.337	184.618	Full match	No results	No results	-	-	-	-	1.85519e+06	1.80264e+06	1.5567e+06	1.66254e+06	2.082e+06	1.70256e+06
Com_19915_pos	GRH	C14 H24 N8 O4	368.192	5.194	369.2	Full match	No results	No results	-	-	-	-	4.92e+06	7.63608e+06	1.26022e+07	1.12122e+07	1.15546e+07	2.74239e+06
Com_20220_pos	1-(4-Methoxyphenyl)-2-propanone	C10 H12 O2	164.083	0.194	165.091	No results	No results	Full match	-	-	-	-	1.42438e+07	9.6066e+06	9.6443e+06	6.748e+06	9.77883e+06	1.64064e+07
Com_20322_pos	5-fluoro AB-PINACA N-(4-hydroxypentyl) metabolite	C18 H25 F N4 O3	342.215	6.514	365.204	Invalid mass	No results	No results	Organic acids and derivatives	Carboxylic acids and derivatives	Amino acids, peptides, and analogues	N-acyl-alpha amino acids and derivatives	3.45893e+06	3.05196e+06	1.73464e+06	2.32206e+06	2.92496e+06	1.82401e+06
Com_20422_pos	Mag (18:1)	C21 H40 O4	356.292	9.744	379.281	No results	No results	Full match	Lipids and lipid-like molecules	Fatty Acyls	Lineolic acids and derivatives	Lineolic acids and derivatives	3.59398e+06	2.17725e+06	3.88637e+06	6.90585e+06	1.08809e+07	3.20676e+06
Com_20681_pos	Celestolide	C17 H24 O	283.189	5.786	301.223	Invalid mass	No results	No results	-	-	-	-	8.4042e+06	9.81405e+06	8.77332e+06	9.46768e+06	7.39109e+06	5.48379e+06
Com_20886_pos	Deflazacort	C25 H31 N O6	441.212	6.82	442.219	Invalid mass	No results	No results	-	-	-	-	3.27039e+06	3.4855e+06	3.02239e+06	3.52542e+06	3.78066e+06	1.52371e+07
Com_21072_pos	Sulfoacetic acid	C2 H4 O5 S	139.979	0.552	140.986	No results	No results	Full match	Organic acids and derivatives	Organic sulfonic acids and derivatives	Organosulfonic acids and derivatives	Organosulfonic acids	4.35778e+06	9.75761e+06	1.11723e+07	9.33365e+06	652639	1.30543e+07
Com_21174_pos	(9cis)-Retinal	C20 H28 O	302.224	8.112	285.221	Invalid mass	No results	No match	Lipids and lipid-like molecules	Prenol lipids	Retinoids	Retinoids	6.15964e+06	7.26239e+06	5.84546e+06	8.90701e+06	1.00146e+07	2.07949e+06
Com_21175_pos	All trans-Retinal	C20 H28 O	284.213	8.113	285.221	No results	No results	Full match	Lipids and lipid-like molecules	Prenol lipids	Retinoids	Retinoids	6.15964e+06	7.26239e+06	5.84546e+06	8.69345e+06	1.00146e+07	2.22189e+06
Com_21207_pos	KKK	C18 H38 N6 O4	402.295	1.046	202.155	Full match	No results	No results	-	-	-	-	450500	295840	414669	351202	455751	607262
Com_21224_pos	N1-isopropyl-2-(1H-2-pyrrolylcarbonyl)-1-hydrazinecarboxamide	C9 H14 N4 O2	250.106	2.109	251.114	Invalid mass	No results	No results	-	-	-	-	1.18478e+07	8.60891e+06	6.01905e+06	1.02975e+07	6.46329e+06	1.81947e+06
Com_21335_pos	Sitagliptin	C16 H15 F6 N5 O	429.102	6.501	430.109	Invalid mass	No results	No results	Organic acids and derivatives	Carboxylic acids and derivatives	Amino acids, peptides, and analogues	Beta amino acids and derivatives	1.0042e+06	819135	912544	912319	985014	1.48506e+06
Com_21339_pos	19-Nortestosterone	C18 H26 O2	274.193	5.815	275.201	No results	No results	Full match	Lipids and lipid-like molecules	Steroids and steroid derivatives	Estrane steroids	Estrogens and derivatives	8.99098e+06	6.37502e+06	7.74846e+06	7.62573e+06	6.87815e+06	1.31993e+07
Com_21452_pos	Neopterin	C9 H11 N5 O4	253.081	3.134	254.088	No results	No results	Full match	Organoheterocyclic compounds	Pteridines and derivatives	Pterins and derivatives	Biopterins and derivatives	9.37239e+06	9.42252e+06	7.28926e+06	8.81685e+06	7.39992e+06	8.77665e+06
Com_21525_pos	Boldione	C19 H24 O2	284.177	6.081	267.175	No results	No results	Full match	Lipids and lipid-like molecules	Steroids and steroid derivatives	Androstane steroids	Androgens and derivatives	2.83815e+06	5.4542e+06	5.14984e+06	4.62379e+06	3.29337e+06	3.91695e+06
Com_21665_pos	6-Aminonicotinamide	C6 H7 N3 O	137.059	1.171	138.066	No results	No results	Full match	Organoheterocyclic compounds	Pyridines and derivatives	Pyridinecarboxylic acids and derivatives	Nicotinamides	3.71427e+06	2.54017e+06	3.56667e+06	2.15575e+06	4.51375e+06	1.5156e+06
Com_21807_pos	N-{4-[(nitromethyl)sulfonyl]phenyl}acetamide	C9 H10 N2 O5 S	280.006	9.791	281.013	Invalid mass	No results	No results	-	-	-	-	1.54951e+06	1.36227e+06	1.03912e+07	2.98891e+06	228349	4.63533e+06
Com_21938_pos	MAG (18:3)	C21 H36 O4	352.26	8.699	375.25	No results	No results	Full match	Lipids and lipid-like molecules	Glycerolipids	Monoradylglycerols	Monoacylglycerols	2.61456e+06	2.12849e+06	1.19174e+06	6.33137e+06	9.13975e+06	756638
Com_21952_pos	3-Hydroxy-3-methylbutanoic acid	C5 H10 O3	101.039	2.4	119.073	Invalid mass	No results	No results	Lipids and lipid-like molecules	Fatty Acyls	Fatty acids and conjugates	Hydroxy fatty acids	5.66117e+06	7.39543e+06	7.44782e+06	6.55332e+06	5.01338e+06	726657
Com_21990_pos	Octadecanamine	C18 H39 N	269.308	8.608	270.315	Full match	No results	No results	Organic nitrogen compounds	Organonitrogen compounds	Amines	Monoalkylamines	528397	2.28661e+06	1.01498e+07	547541	434670	1.11355e+06
Com_21998_pos	2-(4-chlorophenyl)-5-(4-phenylbuta-1,3-dienyl)-2H-1,2,3,4-tetraazole	C17 H13 Cl N4	308.083	11.926	291.08	Full match	No results	No results	-	-	-	-	8.16551e+06	8.83675e+06	7.68604e+06	9.16038e+06	6.91922e+06	1.08338e+07
Com_22028_pos	1,3,5-Trimethylpyrazole	C6 H10 N2	110.085	1.151	149.048	No results	No results	Full match	Organoheterocyclic compounds	Azoles	Pyrazoles	Pyrazole-4-carboxamides	8.65611e+06	8.72765e+06	8.97357e+06	8.58435e+06	8.10323e+06	7.72805e+06
Com_22181_pos	2-[(3S)-1-(2-Thienylmethyl)-3-pyrrolidinyl]-1,3-benzoxazole	C16 H16 N2 O S	262.116	2.872	285.106	Invalid mass	No results	No results	Organoheterocyclic compounds	Benzoxazoles	Not available	Benzoxazoles	1.08129e+07	8.66041e+06	9.4769e+06	6.7753e+06	5.46429e+06	5.81072e+06
Com_22292_pos	(2R,3S,4S,5R,6S)-2-(hydroxymethyl)-6-phenoxyoxane-3,4,5-triol	C12 H16 O6	273.122	3.414	274.129	Invalid mass	No results	No results	-	-	-	-	6.36324e+06	8.55633e+06	1.97732e+06	7.00746e+06	8.24511e+06	1.05579e+06
Com_22616_pos	4-ethoxy-N-[(4-methoxyphenyl)methylene]aniline	C16 H17 N O2	238.095	3.531	256.13	Invalid mass	No results	No match	-	-	-	-	2.15046e+06	2.12173e+06	9.47331e+06	2.71507e+06	837035	1.52717e+06
Com_23078_pos	N-Acetylhistidine	C8 H11 N3 O3	197.08	1.319	198.087	No results	Full match	Full match	Organic acids and derivatives	Carboxylic acids and derivatives	Amino acids, peptides, and analogues	Histidine and derivatives	6.97242e+06	2.28461e+06	5.52181e+06	5.09596e+06	5.77443e+06	1.17675e+07
Com_23816_pos	6,7,8-trimethoxy-2-(2-phenoxy-3-pyridyl)-4H-3,1-benzoxazin-4-one	C22 H18 N2 O6	444.07	3.153	445.078	Invalid mass	No results	No results	-	-	-	-	5.71039e+06	5.60562e+06	5.99841e+06	5.59518e+06	7.3926e+06	1.00212e+06
Com_23943_pos	KPH	C17 H28 N6 O4	724.413	4.656	363.214	Invalid mass	No results	No results	-	-	-	-	2.92569e+06	2.12388e+06	1.69703e+06	2.21547e+06	2.44841e+06	1.07142e+07
Com_24011_pos	Cyclohexylsulfamate	C6 H13 N O3 S	179.061	1.679	376.157	No results	No results	Full match	Organic acids and derivatives	Sulfamic acid derivatives	Cyclamates	Cyclamates	2.92229e+06	6.3576e+06	4.89484e+06	3.30366e+06	7.23004e+06	3.42841e+06
Com_24053_pos	5-(hydroxymethyl)-4-methoxy-2,5-dihydrofuran-2-one	C6 H8 O4	104.048	3.126	105.055	Invalid mass	No results	No match	-	-	-	-	6.29081e+06	5.53864e+06	5.80754e+06	4.32038e+06	6.08142e+06	1.0576e+07
Com_24191_pos	(±)8-HEPE	C20 H30 O3	300.208	7.078	301.215	Invalid mass	No results	No match	-	-	-	-	7.57908e+06	6.9042e+06	4.42833e+06	5.98593e+06	4.91144e+06	5.16833e+06
Com_24213_pos	Methyltestosterone	C20 H30 O2	302.224	6.987	303.231	No results	No results	Full match	Lipids and lipid-like molecules	Steroids and steroid derivatives	Androstane steroids	Androgens and derivatives	5.62312e+06	6.88914e+06	6.88628e+06	6.5861e+06	6.4386e+06	7.41349e+06
Com_24308_pos	alpha-Benzylsuccinic acid	C11 H12 O4	208.074	3.092	439.138	No results	No results	Full match	Phenylpropanoids and polyketides	Phenylpropanoic acids	Not available	Phenylpropanoic acids	2.27878e+06	2.26526e+06	2.06224e+06	3.30418e+06	2.12251e+06	1.02807e+07
Com_24362_pos	1-Methyladenosine	C11 H15 N5 O4	281.111	1.744	282.118	No results	No results	Full match	Nucleosides, nucleotides, and analogues	Purine nucleosides	Not available	Purine nucleosides	4.06268e+06	4.12689e+06	1.26505e+06	2.87753e+06	6.94514e+06	3.34229e+06
Com_24958_pos	4-(2,3-dihydro-1,4-benzodioxin-6-yl)butanoic acid	C12 H14 O4	444.186	2.947	223.1	Invalid mass	No results	No results	-	-	-	-	1.80447e+06	2.11357e+06	1.77738e+06	1.97149e+06	2.31297e+06	9.50988e+06
Com_25047_pos	(±)-Abscisic acid	C15 H20 O4	286.12	7.065	287.127	Invalid mass	No results	No results	Lipids and lipid-like molecules	Prenol lipids	Sesquiterpenoids	Abscisic acids and derivatives	3.9813e+06	6.24861e+06	2.10452e+06	4.93834e+06	5.0767e+06	2.85709e+06
Com_25048_pos	4-Aminoindole	C8 H8 N2	132.069	7.063	287.127	No results	No results	Full match	Organoheterocyclic compounds	Indoles and derivatives	Indoles	Indoles	3.9813e+06	6.24861e+06	2.32777e+06	4.93834e+06	5.0767e+06	3.05589e+06
Com_25425_pos	Estradiol	C18 H24 O2	272.179	7.3	545.366	No results	No results	Full match	Lipids and lipid-like molecules	Steroids and steroid derivatives	Estrane steroids	Estrogens and derivatives	3.77002e+06	5.95362e+06	3.91871e+06	5.21182e+06	4.20756e+06	4.46935e+06
Com_25566_pos	3-(3,4,5-trimethoxyphenyl)propanoic acid	C12 H16 O5	222.087	1.242	223.094	Invalid mass	No results	No results	-	-	-	-	5.13244e+06	3.15179e+06	4.02517e+06	4.09811e+06	3.44584e+06	8.8457e+06
Com_25621_pos	4-(Diethylamino)salicylaldehyde	C11 H15 N O2	386.224	2.156	194.119	Invalid mass	No results	No results	-	-	-	-	2.68465e+06	2.38117e+06	2.6772e+06	1.36198e+06	3.15719e+06	1.08462e+06
Com_26035_pos	Estradiol Benzoate	C25 H28 O3	376.204	5.047	377.211	No results	No results	Full match	Lipids and lipid-like molecules	Steroids and steroid derivatives	Estrane steroids	Estrane steroids	4.06197e+06	3.54439e+06	3.9572e+06	2.50773e+06	2.49647e+06	2.33149e+06
Com_26214_pos	L-Homocystine	C8 H16 N2 O4 S2	268.056	1.264	251.053	No results	No results	Full match	Organic acids and derivatives	Carboxylic acids and derivatives	Amino acids, peptides, and analogues	L-alpha-amino acids	7.29805e+06	4.97625e+06	5.49829e+06	5.2442e+06	4.35948e+06	6.36688e+06
Com_26322_pos	lithocholic acid 3-sulfate	C24 H40 O6 S	456.256	5.813	457.263	No results	No results	Full match	-	-	-	-	5.66706e+06	4.0552e+06	4.54619e+06	4.32038e+06	3.4697e+06	3.27743e+06
Com_26734_pos	MNK	C15 H29 N5 O5 S	391.195	4.994	392.202	Invalid mass	No results	No results	-	-	-	-	6.72945e+06	4.01303e+06	5.82866e+06	4.57344e+06	2.77668e+06	2.61156e+06
Com_26822_pos	D-Homocysteine	C4 H9 N O2 S	135.035	1.554	136.043	No results	No results	Full match	Organic acids and derivatives	Carboxylic acids and derivatives	Amino acids, peptides, and analogues	D-alpha-amino acids	3.99339e+06	3.40017e+06	5.63954e+06	4.32606e+06	5.1587e+06	1.78128e+06
Com_27098_pos	2-(Formylamino)Benzoic Acid	C8 H7 N O3	165.043	9.718	166.05	No results	No results	Full match	-	-	-	-	1.91514e+06	1.86844e+06	5.56381e+06	639754	663210	4.8282e+06
Com_27707_pos	7-Ketocholesterol	C27 H44 O2	400.334	6.991	383.331	No results	No results	Full match	Lipids and lipid-like molecules	Steroids and steroid derivatives	Cholestane steroids	Cholesterols and derivatives	2.37101e+06	4.48665e+06	1.42352e+06	3.05964e+06	2.78377e+06	4.6523e+06
Com_27908_pos	Adenosine 5'-Diphosphate	C10 H15 N5 O10 P2	427.031	2.178	428.038	No results	No results	Full match	Nucleosides, nucleotides, and analogues	Purine nucleotides	Purine ribonucleotides	Purine ribonucleoside diphosphates	5.89571e+06	3.17223e+06	4.28464e+06	3.53715e+06	3.22466e+06	994623
Com_27935_pos	6-Methylquinoline	C10 H9 N	160.1	5.691	161.107	Invalid mass	No results	No results	Organoheterocyclic compounds	Quinolines and derivatives	Not available	Quinolines and derivatives	3.21391e+06	4.35636e+06	2.86944e+06	2.29632e+06	1.85765e+06	1.70593e+06
Com_27943_pos	Aflatoxin M1	C17 H12 O7	350.042	1.206	351.05	Invalid mass	No results	No results	Phenylpropanoids and polyketides	Coumarins and derivatives	Furanocoumarins	Difurocoumarocyclopentenones	3.52349e+06	4.35091e+06	3.21835e+06	3.91587e+06	3.84759e+06	279815
Com_27979_pos	GMK	C13 H26 N4 O4 S	167.084	1.764	168.091	Invalid mass	No results	No results	-	-	-	-	774299	750510	744503	756051	850954	655083
Com_27993_pos	Ergothioneine	C9 H15 N3 O2 S	229.088	1.457	230.096	No results	No results	Full match	Organic acids and derivatives	Carboxylic acids and derivatives	Amino acids, peptides, and analogues	Histidine and derivatives	2.25348e+06	1.18522e+06	2.40917e+06	2.02893e+06	1.35114e+06	6.52792e+06
Com_28017_pos	2-Arachidonyl Glycerol ether	C23 H40 O3	364.295	10.774	365.302	Invalid mass	No results	No results	Lipids and lipid-like molecules	Endocannabinoids	Not available	Endocannabinoids	5.2059e+06	446610	334536	701931	4.4256e+06	2.39065e+06
Com_28047_pos	L-Methionine sulfone	C5 H11 N O4 S	181.04	6.061	164.037	No results	No results	Full match	-	-	-	-	3.59623e+06	4.29732e+06	4.22743e+06	4.16575e+06	2.49872e+06	3.02152e+06
Com_28201_pos	Fisetin	C15 H10 O6	286.05	1.191	287.057	Invalid mass	No results	No results	Phenylpropanoids and polyketides	Flavonoids	Flavones	Flavonols	3.87214e+06	4.00943e+06	4.64292e+06	3.28804e+06	4.33038e+06	399151
Com_28395_pos	Sodium cholate	C24 H39 Na O5	430.269	6.938	431.276	No results	No results	Full match	Lipids and lipid-like molecules	Steroids and steroid derivatives	Bile acids, alcohols and derivatives	Trihydroxy bile acids, alcohols and derivatives	3.49331e+06	4.10108e+06	2.8681e+06	3.64474e+06	3.48203e+06	4.00064e+06
Com_28479_pos	N1-(1,3-thiazol-2-yl)-2-chlorobenzamide	C10 H7 Cl N2 O S	275.947	1.147	258.943	Invalid mass	No results	No results	-	-	-	-	3.03844e+06	621156	1.62664e+06	2.07851e+06	1.66188e+06	6.12413e+06
Com_28551_pos	Guanethidine Monosulfate	C10 H24 N4 O4 S	296.152	5.644	297.16	No results	No results	Full match	Organic acids and derivatives	Organic sulfuric acids and derivatives	Organic sulfuric acids	Organic sulfuric acids	1.87516e+06	1.39868e+06	1.67417e+06	1.52887e+06	1.67086e+06	6.06574e+06
Com_28745_pos	IRH	C18 H32 N8 O4	212.127	1.992	213.134	Invalid mass	No results	No results	-	-	-	-	361961	736487	506220	1.21745e+06	772714	285785
Com_29150_pos	N'2-cinnamoyl-3-(1H-pyrrol-1-yl)thiophene-2-carbohydrazide	C18 H15 N3 O2 S	354.116	1.538	355.123	Invalid mass	No results	No results	-	-	-	-	1.82721e+06	3.70212e+06	1.29061e+06	1.31939e+06	1.31753e+06	1.27227e+06
Com_29287_pos	Stearoyl Ethanolamide	C20 H41 N O2	309.303	11.799	310.31	Invalid mass	No results	No results	Organic nitrogen compounds	Organonitrogen compounds	Amines	N-acylethanolamines	422095	968066	4.1571e+06	1.20513e+06	346830	3.9322e+06
Com_29318_pos	D-Gluconic acid	C6 H12 O7	196.058	1.143	197.066	No results	No results	Full match	Organic oxygen compounds	Organooxygen compounds	Carbohydrates and carbohydrate conjugates	Gluconolactones	3.95684e+06	3.19226e+06	3.65748e+06	3.31412e+06	3.15499e+06	2.70283e+06
Com_29351_pos	Inositol	C6 H12 O6	180.064	4.536	203.053	No results	No results	Full match	Organic oxygen compounds	Organooxygen compounds	Alcohols and polyols	Cyclohexanols	1.57194e+06	3.58274e+06	3.00447e+06	3.34325e+06	1.96844e+06	2.43141e+06
Com_29736_pos	cis-gondoic acid	C20 H38 O2	310.288	10.487	311.294	No results	No results	Full match	Lipids and lipid-like molecules	Fatty Acyls	Fatty acids and conjugates	Long-chain fatty acids	2.08441e+06	319535	1.32896e+06	554459	3.49161e+06	1.10683e+06
Com_30033_pos	Maltopentaose	C30 H52 O26	414.137	1.367	415.146	Invalid mass	No results	No results	Organic oxygen compounds	Organooxygen compounds	Carbohydrates and carbohydrate conjugates	Oligosaccharides	1.72692e+06	2.29078e+06	1.22644e+06	3.41384e+06	1.51163e+06	4.92797e+06
Com_30160_pos	Valproic acid	C8 H16 O2	144.115	1.643	145.122	No results	No results	Full match	Lipids and lipid-like molecules	Fatty Acyls	Fatty acids and conjugates	Methyl-branched fatty acids	2.5596e+06	2.13139e+06	3.1762e+06	2.38258e+06	3.28687e+06	4.33034e+06
Com_30927_pos	N-Oleoyl Glycine	C20 H37 N O3	339.277	6.934	362.266	No results	No results	Full match	Organic acids and derivatives	Carboxylic acids and derivatives	Amino acids, peptides, and analogues	N-acyl-alpha amino acids	1.74457e+06	2.8385e+06	2.31861e+06	2.47204e+06	1.56302e+06	1.37391e+06
Com_30966_pos	N-(5-Aminopentyl)acetamide	C7 H16 N2 O	144.126	7.079	327.216	No results	No results	Full match	-	-	-	-	1.9683e+06	2.0404e+06	1.17553e+06	2.99862e+06	1.6409e+06	1.37945e+06
Com_31020_pos	SDMA	C8 H18 N4 O2	202.143	1.171	203.15	No results	No results	Full match	Organic acids and derivatives	Carboxylic acids and derivatives	Amino acids, peptides, and analogues	Arginine and derivatives	1.55862e+06	1.17681e+06	2.19902e+06	1.50827e+06	1.03046e+06	933943
Com_31279_pos	Orotic Acid	C5 H4 N2 O4	156.017	2.063	157.024	No results	No results	Full match	Organoheterocyclic compounds	Diazines	Pyrimidines and pyrimidine derivatives	Pyrimidinecarboxylic acids	2.44914e+06	1.67517e+06	2.71861e+06	2.15476e+06	2.67895e+06	4.02805e+06
Com_31380_pos	ANK	C13 H25 N5 O5	165.593	1.198	166.6	Invalid mass	No results	No results	-	-	-	-	649665	507277	536297	548778	624401	469229
Com_31482_pos	Erucic acid	C22 H42 O2	338.319	11.305	339.326	No results	No results	Full match	Lipids and lipid-like molecules	Fatty Acyls	Fatty acids and conjugates	Very long-chain fatty acids	3.48062e+06	359031	404767	615025	1.10443e+06	585443
Com_31792_pos	DLK	C16 H30 N4 O6	357.19	2.799	340.187	Invalid mass	No results	No results	-	-	-	-	1.56074e+06	1.79528e+06	2.19164e+06	2.59313e+06	1.78486e+06	558726
Com_31823_pos	L-Methionine Methyl Ester	C6 H13 N O2 S	163.067	2.46	164.074	No results	No results	Full match	-	-	-	-	2.39406e+06	2.11519e+06	2.5141e+06	2.30112e+06	2.37135e+06	2.27307e+06
Com_32086_pos	5 methyl THF	C20 H25 N7 O6	459.186	5.552	460.194	No results	No results	Full match	Hydrocarbons	Unsaturated hydrocarbons	Branched unsaturated hydrocarbons	Branched unsaturated hydrocarbons	3.1168e+06	1.06263e+06	1.13951e+06	1.1446e+06	1.06955e+06	1.67433e+06
Com_32312_pos	5-[4-(tert-butyl)phenyl]-1,3,4-oxadiazole-2-thiol	C12 H14 N2 O S	234.079	5.754	235.086	Invalid mass	No results	No results	-	-	-	-	1.2143e+06	1.99221e+06	1.22156e+06	1.85342e+06	980751	1.43134e+06
Com_32566_pos	(2E)-N-(4-acetamidobutyl)-3-(4-hydroxy-3-methoxyphenyl)prop-2-enamide	C16 H22 N2 O4	345.167	5.757	346.175	Invalid mass	No results	No results	-	-	-	-	2.15727e+06	1.48464e+06	2.41425e+06	1.66514e+06	1.76192e+06	1.25911e+06
Com_33769_pos	Sodium Dehydrocholate	C24 H33 Na O5	424.223	6.98	425.23	No results	No results	Full match	Lipids and lipid-like molecules	Steroids and steroid derivatives	Bile acids, alcohols and derivatives	Bile acids, alcohols and derivatives	1.1446e+06	1.6047e+06	1.01662e+06	924330	999378	1.62055e+06
Com_33994_pos	1-O-(3,4,5-Trimethoxybenzoyl)-beta-L-galactopyranose	C16 H22 O10	318.148	3.055	357.111	Invalid mass	No results	No results	-	-	-	-	1.82914e+06	1.45028e+06	992456	1.61154e+06	538473	1.70061e+06
Com_35109_pos	Cystamine	C4 H12 N2 S2	152.044	7.018	153.052	No results	No results	Full match	Organosulfur compounds	Organic disulfides	Dialkyldisulfides	Dialkyldisulfides	670527	393647	653307	427254	1.04766e+06	548317
Com_35191_pos	2-({2-oxo-2-[(2-oxo-3-azepanyl)amino]ethyl}sulfanyl)acetic acid	C10 H16 N2 O4 S	260.083	3.91	261.09	Full match	No results	No results	-	-	-	-	1.31268e+06	267239	286858	841262	490691	332876
Com_35345_pos	5-Hydroxyindole-2-carboxylic acid	C9 H7 N O3	177.042	0.746	178.05	No results	No results	Full match	Organic acids and derivatives	Carboxylic acids and derivatives	Amino acids, peptides, and analogues	Alpha amino acids and derivatives	410351	345801	317143	350879	495707	1.36666e+06
Com_35369_pos	Stearic acid	C18 H36 O2	284.271	11.198	285.278	No results	No results	Full match	Lipids and lipid-like molecules	Fatty Acyls	Fatty acids and conjugates	Long-chain fatty acids	324960	617506	277221	558503	488189	702542
Com_35540_pos	12(S)-HETE	C20 H32 O3	320.234	7.47	321.241	No results	No results	Full match	Lipids and lipid-like molecules	Fatty Acyls	Eicosanoids	Hydroxyeicosatetraenoic acids	661459	490928	482106	622344	592841	750981
Com_35762_pos	D-Xylonic Acid	C5 H10 O6	166.048	0.023	167.055	No results	No results	Full match	Organic oxygen compounds	Organooxygen compounds	Carbohydrates and carbohydrate conjugates	Sugar acids and derivatives	857636	113630	545900	399935	568688	383252
Com_36096_pos	L-serine	C3 H7 N O3	105.043	9.677	106.05	No results	No results	Full match	Organic acids and derivatives	Carboxylic acids and derivatives	Amino acids, peptides, and analogues	Serine and derivatives	109632	91013.1	380502	129195	44754.3	282514
Com_36102_pos	Glycerol 1-hexadecanoate	C19 H38 O4	330.276	5.492	331.284	No results	No results	Full match	Lipids and lipid-like molecules	Glycerolipids	Monoradylglycerols	1-monoacylglycerols	323088	210459	286081	213898	244196	162497
Com_36169_pos	Methyl EudesMate	C11 H14 O5	226.084	0.351	227.091	No results	No results	Full match	Benzenoids	Benzene and substituted derivatives	Benzoic acids and derivatives	Gallic acid and derivatives	166533	140786	263180	108098	196045	339310
Com_48_pos	Guanine	C5 H5 N5 O	134.023	3.237	152.057	Invalid mass	Invalid mass	No results	Organoheterocyclic compounds	Imidazopyrimidines	Purines and purine derivatives	Purines and purine derivatives	4.41643e+09	6.33071e+09	4.8311e+09	5.45942e+09	3.66999e+09	1.43546e+08
Com_52_pos	Glycylproline	C7 H12 N2 O3	172.085	1.793	173.092	Full match	No results	Full match	Organic acids and derivatives	Carboxylic acids and derivatives	Amino acids, peptides, and analogues	Dipeptides	5.5431e+09	6.00242e+09	5.84793e+09	5.22017e+09	4.4848e+09	4.49764e+08
Com_123_pos	P-Aminohippuric Acid	C9 H10 N2 O3	194.069	4.409	195.077	No results	No results	Full match	Benzenoids	Benzene and substituted derivatives	Benzoic acids and derivatives	Hippuric acids	1.90215e+09	2.10334e+09	2.49121e+09	2.65396e+09	2.07986e+09	4.46734e+09
Com_183_pos	Adenine	C5 H5 N5	118.028	3.312	136.062	Invalid mass	Invalid mass	No results	Organoheterocyclic compounds	Imidazopyrimidines	Purines and purine derivatives	6-aminopurines	1.39174e+09	2.09298e+09	1.43074e+09	1.72367e+09	1.09759e+09	8.12112e+07
Com_223_pos	Thr-Leu	C10 H20 N2 O4	232.142	2.819	233.15	No results	No results	Full match	Organic acids and derivatives	Carboxylic acids and derivatives	Amino acids, peptides, and analogues	Dipeptides	1.86194e+07	2.7348e+07	2.19609e+07	2.00624e+07	2.64591e+07	1.16628e+07
Com_248_pos	Pyridoxamine	C8 H12 N2 O2	168.09	4.881	169.097	Full match	No results	Full match	Organoheterocyclic compounds	Pyridines and derivatives	Pyridoxamines	Pyridoxamine 5'-phosphates	1.68832e+09	1.16738e+09	1.34172e+09	1.20747e+09	1.09872e+09	2.30011e+09
Com_268_pos	Ne-(1-Carboxymethyl)-L-lysine	C8 H16 N2 O4	204.111	1.637	187.108	No results	No results	Full match	-	-	-	-	1.10376e+08	1.05017e+08	1.07188e+08	1.02187e+08	1.05127e+08	4.22713e+07
Com_273_pos	D-Proline	C5 H9 N O2	115.064	1.796	116.071	No results	No results	Full match	Organic acids and derivatives	Carboxylic acids and derivatives	Amino acids, peptides, and analogues	Proline and derivatives	1.30826e+09	1.38238e+09	1.33798e+09	1.24892e+09	1.06465e+09	2.99078e+08
Com_301_pos	Gamma-Glu-Leu	C11 H20 N2 O5	260.137	1.881	244.118	No results	No results	Full match	Organic acids and derivatives	Carboxylic acids and derivatives	Amino acids, peptides, and analogues	Dipeptides	6.25374e+08	7.48187e+08	4.56609e+08	6.72429e+08	1.33982e+09	4.87644e+08
Com_397_pos	Ala-Gln	C8 H15 N3 O4	217.106	1.682	201.087	No results	No results	Full match	Organic acids and derivatives	Carboxylic acids and derivatives	Amino acids, peptides, and analogues	Peptides	9.99968e+08	1.0225e+09	1.00829e+09	9.17893e+08	8.69159e+08	1.529e+09
Com_503_pos	Gly-Phe	C11 H14 N2 O3	222.101	5.051	223.108	No results	No results	Full match	Organic acids and derivatives	Carboxylic acids and derivatives	Amino acids, peptides, and analogues	Peptides	5.90344e+07	3.9356e+07	5.17695e+07	5.23192e+07	4.50224e+07	4.21657e+07
Com_552_pos	(5-L-Glutamyl)-L-Amino Acid	C8 H14 N2 O5	218.09	1.474	219.098	No results	No results	Full match	Organic acids and derivatives	Carboxylic acids and derivatives	Amino acids, peptides, and analogues	N-acyl-alpha amino acids	3.88873e+08	3.83215e+08	3.9712e+08	3.85499e+08	6.4501e+08	1.40589e+08
Com_585_pos	Trehalose	C12 H22 O11	342.116	1.35	325.113	No results	No results	Full match	Organic oxygen compounds	Organooxygen compounds	Carbohydrates and carbohydrate conjugates	O-glycosyl compounds	6.51805e+08	1.45155e+08	5.25443e+08	4.30795e+08	1.68804e+08	1.93792e+08
Com_598_pos	Nicotinic acid	C6 H5 N O2	140.059	1.889	124.039	Invalid mass	Invalid mass	No match	Organoheterocyclic compounds	Pyridines and derivatives	Pyridinecarboxylic acids and derivatives	Pyridinecarboxylic acids	6.7715e+08	7.34568e+08	6.68101e+08	7.34441e+08	4.98549e+08	9.67257e+08
Com_611_pos	N-Acetylornithine	C7 H14 N2 O3	174.1	1.504	175.108	Full match	No results	Full match	Organic acids and derivatives	Carboxylic acids and derivatives	Amino acids, peptides, and analogues	N-acyl-alpha amino acids	6.93889e+08	7.04723e+08	6.98222e+08	7.21254e+08	7.37853e+08	5.65793e+07
Com_871_pos	D-Phenylalanine	C9 H11 N O2	165.079	5.575	166.086	No results	No results	Full match	Organic acids and derivatives	Carboxylic acids and derivatives	Amino acids, peptides, and analogues	Phenylalanine and derivatives	4.20378e+08	4.55705e+08	4.64623e+08	3.7122e+08	3.75527e+08	8.13396e+07
Com_901_pos	Nicotinate ribonucleoside	C11 H13 N O6	255.074	1.55	256.081	No results	No results	Full match	Organic oxygen compounds	Organooxygen compounds	Carbohydrates and carbohydrate conjugates	Glycosylamines	4.41625e+08	4.53726e+08	4.21978e+08	4.03783e+08	4.97614e+08	2.35184e+08
Com_921_pos	Asp-Glu	C9 H14 N2 O7	262.08	1.471	263.087	No results	Full match	Full match	Organic acids and derivatives	Carboxylic acids and derivatives	Amino acids, peptides, and analogues	Dipeptides	5.07063e+08	3.30754e+08	5.47057e+08	3.48379e+08	3.36444e+08	4.74454e+08
Com_944_pos	Isorhapontigenin	C15 H14 O4	258.085	1.533	259.093	Invalid mass	No results	No match	Phenylpropanoids and polyketides	Stilbenes	Not available	Stilbenes	4.36539e+08	3.79033e+08	4.30762e+08	3.7763e+08	4.8004e+08	8.24005e+07
Com_1071_pos	L-Asparagine	C4 H8 N2 O3	132.053	1.319	133.061	No results	No results	Full match	Organic acids and derivatives	Carboxylic acids and derivatives	Amino acids, peptides, and analogues	Asparagine and derivatives	3.06938e+08	1.86231e+08	2.14939e+08	1.99798e+08	1.81979e+08	2.42909e+07
Com_1252_pos	Dl-Indole-3-lactic acid	C11 H11 N O3	205.074	5.223	223.108	No results	No results	Full match	Organoheterocyclic compounds	Indoles and derivatives	Indolyl carboxylic acids and derivatives	Indolyl carboxylic acids and derivatives	7.33691e+07	6.8713e+07	9.1874e+07	7.04768e+07	1.01039e+08	4.63133e+07
Com_1275_pos	Propionyl-L-carnitine	C10 H19 N O4	217.131	1.846	457.251	No results	No results	Full match	Lipids and lipid-like molecules	Fatty Acyls	Fatty acid esters	Acyl carnitines	1.74453e+08	1.67984e+08	1.85086e+08	1.91882e+08	3.71079e+08	1.0614e+06
Com_1288_pos	Methyldopa	C10 H13 N O4	211.084	3.053	229.118	No results	No results	Full match	Phenylpropanoids and polyketides	Phenylpropanoic acids	Not available	Phenylpropanoic acids	2.09843e+08	2.54324e+08	2.15874e+08	2.40142e+08	3.67698e+08	4.9209e+07
Com_1310_pos	Dl-3-Hydroxy-kynurenine	C10 H12 N2 O4	224.08	1.466	225.087	No results	No results	Full match	Organic oxygen compounds	Organooxygen compounds	Carbonyl compounds	Alkyl-phenylketones	1.81457e+08	2.6495e+08	1.50888e+08	5.61647e+07	2.1359e+08	1.32903e+08
Com_1442_pos	3-Indoleacrylic acid	C11 H9 N O2	187.063	5.931	205.097	No results	No results	Full match	Organic acids and derivatives	Carboxylic acids and derivatives	Amino acids, peptides, and analogues	N-acyl-alpha amino acids	3.24487e+08	2.94058e+08	2.74124e+08	3.44845e+08	2.32566e+08	4.78357e+08
Com_1503_pos	DL-m-Tyrosine	C9 H11 N O3	181.074	4.692	182.081	No results	No results	Full match	Organic acids and derivatives	Carboxylic acids and derivatives	Amino acids, peptides, and analogues	Phenylalanine and derivatives	2.4713e+08	9.73318e+07	2.39736e+08	2.52606e+08	1.03969e+08	7.92119e+07
Com_1608_pos	Oxaceprol	C7 H11 N O4	173.069	1.589	174.076	No results	No results	Full match	Organic acids and derivatives	Carboxylic acids and derivatives	Amino acids, peptides, and analogues	Proline and derivatives	2.38753e+08	2.90262e+08	1.47515e+08	8.81169e+07	2.56501e+08	1.79629e+08
Com_1650_pos	(+/-)12(13)-DiHOME	C18 H34 O4	296.234	8.11	319.224	Invalid mass	No results	No match	Lipids and lipid-like molecules	Fatty Acyls	Fatty acids and conjugates	Long-chain fatty acids	1.62605e+08	2.78341e+08	2.5011e+08	1.96038e+08	2.9043e+08	1.17298e+08
Com_1740_pos	Pantetheine	C11 H22 N2 O4 S	278.13	3.579	279.137	No results	No results	Full match	Organic acids and derivatives	Carboxylic acids and derivatives	Amino acids, peptides, and analogues	Beta amino acids and derivatives	2.75341e+06	9.44391e+06	5.16112e+06	4.00195e+06	4.12677e+06	3.99562e+06
Com_1781_pos	L-Alanyl-L-Lysine	C9 H19 N3 O3	217.142	1.321	218.15	No results	No results	Full match	Organic acids and derivatives	Carboxylic acids and derivatives	Amino acids, peptides, and analogues	Dipeptides	5.08294e+07	6.61241e+07	5.31666e+07	5.20101e+07	5.72122e+07	2.25922e+07
Com_1793_pos	Desthiobiotin	C10 H18 N2 O3	214.132	3.391	215.139	Full match	No results	No results	Organoheterocyclic compounds	Azoles	Imidazoles	Imidazolyl carboxylic acids and derivatives	6.38263e+07	7.85279e+07	6.12386e+07	6.98911e+07	1.03501e+08	2.43328e+07
Com_1803_pos	2,3-Dinor-TXB2	C18 H30 O6	342.204	5.991	365.193	No results	No results	Full match	Organic acids and derivatives	Hydroxy acids and derivatives	Medium-chain hydroxy acids and derivatives	Medium-chain hydroxy acids and derivatives	3.02018e+08	2.35939e+08	2.48894e+08	2.6815e+08	2.16675e+08	2.16507e+08
Com_1861_pos	N-Carbamyl-L-glutamicacid	C6 H10 N2 O5	190.059	1.344	191.066	No results	No results	Full match	Benzenoids	Benzene and substituted derivatives	Diphenylmethanes	Diphenylmethanes	3.34809e+08	1.80693e+08	2.85402e+08	2.13393e+08	2.0139e+08	3.25819e+08
Com_2172_pos	N-acetyl-L-ornithine	C7 H14 N2 O3	174.1	3.118	175.108	No results	No results	Full match	Organic acids and derivatives	Carboxylic acids and derivatives	Amino acids, peptides, and analogues	N-acyl-L-alpha-amino acids	1.31561e+08	1.06647e+08	1.36249e+08	1.27081e+08	7.09796e+07	2.98086e+07
Com_2224_pos	2-Isopropylmalate	C7 H12 O5	176.068	0.663	159.065	No results	No results	Full match	Lipids and lipid-like molecules	Fatty Acyls	Fatty acids and conjugates	Hydroxy fatty acids	1.79524e+08	1.41635e+08	1.93026e+08	1.61068e+08	1.81245e+08	3.13962e+08
Com_2309_pos	Lithocholic Acid	C24 H40 O3	414.248	5.318	415.255	Invalid mass	No results	No results	Lipids and lipid-like molecules	Steroids and steroid derivatives	Bile acids, alcohols and derivatives	Monohydroxy bile acids, alcohols and derivatives	4.30416e+07	3.9428e+07	4.08055e+07	3.62103e+07	6.35744e+07	1.56705e+07
Com_2376_pos	Gly-Tyr-Ala	C14 H19 N3 O5	309.133	2.211	310.14	No results	No results	Full match	Organic acids and derivatives	Carboxylic acids and derivatives	Amino acids, peptides, and analogues	Oligopeptides	1.14717e+07	1.06464e+07	1.02802e+07	1.01466e+07	9.6563e+06	8.50885e+06
Com_2592_pos	Octopamine	C8 H11 N O2	153.079	2.044	136.076	No results	No results	Full match	-	-	-	-	3.68579e+07	3.59802e+07	3.80061e+07	2.94724e+07	3.74116e+07	9.294e+07
Com_2735_pos	Biotin	C10 H16 N2 O3 S	244.088	4.09	245.095	Full match	No results	Full match	Organoheterocyclic compounds	Biotin and derivatives	Not available	Biotin and derivatives	1.33058e+08	1.66909e+08	1.34876e+08	1.37945e+08	1.23052e+08	1.78221e+08
Com_2753_pos	5-Methyl-2'-deoxycytidine	C10 H15 N3 O4	241.106	3.238	242.113	No results	No results	Full match	Nucleosides, nucleotides, and analogues	Pyrimidine nucleosides	Pyrimidine 2'-deoxyribonucleosides	Pyrimidine 2'-deoxyribonucleosides	1.06104e+08	1.65792e+08	1.13692e+08	1.39536e+08	8.88788e+07	6.56477e+07
Com_2773_pos	D-2-Aminoadipic acid	C6 H11 N O4	161.069	1.668	162.076	No results	No results	Full match	Organic acids and derivatives	Carboxylic acids and derivatives	Amino acids, peptides, and analogues	Alpha amino acids and derivatives	1.32372e+08	1.64768e+08	1.24762e+08	1.06703e+08	1.24227e+08	3.16611e+07
Com_2784_pos	2-Phenylglycine	C8 H9 N O2	151.063	2.801	152.071	No results	No results	Full match	Organic acids and derivatives	Carboxylic acids and derivatives	Amino acids, peptides, and analogues	Alpha amino acids	8.56307e+07	1.23142e+08	7.62085e+07	7.80997e+07	7.86886e+07	2.47382e+08
Com_2956_pos	Ala-trp	C14 H17 N3 O3	275.127	5.248	276.134	No results	No results	Full match	Organic acids and derivatives	Carboxylic acids and derivatives	Amino acids, peptides, and analogues	Dipeptides	4.34238e+07	2.5373e+07	1.7408e+07	2.61494e+07	2.79511e+07	1.64276e+07
Com_2964_pos	L-Tryptophan	C11 H12 N2 O2	204.09	5.343	205.097	Full match	No results	Full match	Organoheterocyclic compounds	Indoles and derivatives	Indolyl carboxylic acids and derivatives	Indolyl carboxylic acids and derivatives	1.35758e+08	1.15985e+08	1.33757e+08	1.27396e+08	1.11255e+08	1.15453e+08
Com_2967_pos	Gly-Tyr	C11 H14 N2 O4	238.095	4.532	239.103	No results	Full match	Full match	Organic acids and derivatives	Carboxylic acids and derivatives	Amino acids, peptides, and analogues	Peptides	7.13813e+07	5.72165e+07	5.02379e+07	6.42209e+07	1.56905e+08	2.94597e+07
Com_3041_pos	L-Tyrosinemethylester	C10 H13 N O3	195.089	3.104	196.097	No results	No results	Full match	-	-	-	-	7.14432e+07	6.66847e+07	7.08857e+07	7.70179e+07	5.13658e+07	2.24494e+08
Com_3086_pos	Prolylleucine	C11 H20 N2 O3	228.147	1.376	229.155	Full match	No results	Full match	Organic acids and derivatives	Carboxylic acids and derivatives	Amino acids, peptides, and analogues	Dipeptides	4.74769e+07	1.46199e+08	1.23392e+08	1.41118e+08	1.48283e+08	2.12228e+08
Com_3094_pos	Quinoline-4-carboxylic acid	C10 H7 N O2	173.047	5.929	174.055	No results	No results	Full match	Organoheterocyclic compounds	Quinolines and derivatives	Quinoline carboxylic acids	Quinoline carboxylic acids	1.45776e+08	1.29991e+08	1.30206e+08	1.25737e+08	1.12456e+08	2.19807e+08
Com_3097_pos	10-Nitrolinoleate	C18 H31 N O4	307.214	5.81	308.222	Invalid mass	No results	No results	Lipids and lipid-like molecules	Fatty Acyls	Lineolic acids and derivatives	Lineolic acids and derivatives	1.2455e+08	1.45509e+08	1.16934e+08	1.38803e+08	1.36499e+08	1.15173e+08
Com_3102_pos	H-Gly-Pro-OH	C7 H12 N2 O3	172.085	2.931	173.092	No results	No results	Full match	Organic acids and derivatives	Carboxylic acids and derivatives	Amino acids, peptides, and analogues	Dipeptides	1.83736e+08	1.45065e+08	1.18413e+08	1.39144e+08	1.18548e+08	4.93815e+07
Com_3141_pos	3-[4-methyl-1-(2-methylpropanoyl)-3-oxocyclohexyl]butanoic acid	C15 H24 O4	268.167	6.367	291.156	Full match	No results	No results	-	-	-	-	9.59934e+07	1.07778e+08	1.06538e+08	9.39321e+07	1.0513e+08	2.15193e+08
Com_3192_pos	N-Formylkynurenine	C11 H12 N2 O4	236.079	2.935	237.087	No results	No results	Full match	Organic oxygen compounds	Organooxygen compounds	Carbonyl compounds	Alkyl-phenylketones	1.21561e+08	1.40033e+08	1.23411e+08	1.33605e+08	1.03289e+08	1.36482e+08
Com_3492_pos	3-Nitro-L-Tyrosine	C9 H10 N2 O5	226.059	1.595	227.066	No results	No results	Full match	Organic acids and derivatives	Carboxylic acids and derivatives	Amino acids, peptides, and analogues	Tyrosine and derivatives	1.42651e+08	1.28159e+08	1.33206e+08	1.17142e+08	1.27846e+08	1.12086e+08
Com_3636_pos	N-Acetyl-L-histidine	C8 H11 N3 O3	197.08	1.503	198.087	No results	No results	Full match	Organic acids and derivatives	Carboxylic acids and derivatives	Amino acids, peptides, and analogues	Histidine and derivatives	1.30328e+08	9.66786e+07	8.77881e+07	1.30158e+08	9.46088e+07	5.48533e+07
Com_3916_pos	Prostaglandin E2	C20 H32 O5	352.224	7.148	375.214	No results	No results	Full match	Lipids and lipid-like molecules	Fatty Acyls	Eicosanoids	Prostaglandins and related compounds	7.73741e+06	8.69941e+06	7.72335e+06	8.24353e+06	3.3128e+06	1.6886e+08
Com_4038_pos	Serotonin	C10 H12 N2 O	176.095	5.93	159.091	No results	No results	Full match	Organoheterocyclic compounds	Indoles and derivatives	Tryptamines and derivatives	Serotonins	5.26303e+07	8.63015e+07	8.26149e+07	8.72456e+07	4.44472e+07	1.22259e+08
Com_4163_pos	Tyrosylalanine	C12 H16 N2 O4	252.111	3.014	253.118	Full match	No results	No results	Organic acids and derivatives	Carboxylic acids and derivatives	Amino acids, peptides, and analogues	Dipeptides	1.45594e+07	1.95993e+07	1.75598e+07	1.44241e+07	1.42058e+07	1.18139e+07
Com_4196_pos	Uric acid	C5 H4 N4 O3	168.028	1.786	169.036	Full match	No results	Full match	Organoheterocyclic compounds	Imidazopyrimidines	Purines and purine derivatives	Xanthines	4.52092e+07	3.12681e+07	3.7269e+07	3.10721e+07	1.491e+07	5.62333e+06
Com_4204_pos	Phenylpyruvic acid	C9 H8 O3	164.048	4.557	165.055	No results	No results	Full match	Benzenoids	Benzene and substituted derivatives	Phenylpyruvic acid derivatives	Phenylpyruvic acid derivatives	7.30384e+07	6.51308e+07	6.81093e+07	7.07283e+07	8.8653e+07	6.86525e+07
Com_4651_pos	N-acetyl-D-glucosamine	C8 H15 N O6	221.09	1.401	222.097	No results	No results	Full match	Organic oxygen compounds	Organooxygen compounds	Carbohydrates and carbohydrate conjugates	Acylaminosugars	1.14231e+08	8.94075e+07	8.12154e+07	8.55821e+07	9.59268e+07	3.80305e+07
Com_4824_pos	MAM2201 N-pentanoic acid metabolite	C25 H23 N O3	385.171	1.537	386.178	Invalid mass	No results	No results	Organoheterocyclic compounds	Indoles and derivatives	Naphthoylindoles	Naphthoylindoles	7.62675e+07	7.47732e+07	7.84011e+07	3.42762e+07	9.22843e+07	3.25974e+07
Com_5069_pos	Asp-Phe	C13 H16 N2 O5	280.106	5.074	281.113	No results	No results	Full match	Organic acids and derivatives	Carboxylic acids and derivatives	Amino acids, peptides, and analogues	Peptides	4.36088e+07	3.42447e+07	4.27181e+07	3.94722e+07	3.38115e+07	1.28659e+08
Com_5087_pos	5-Methoxyindole-3-Carbaldehyde	C10 H9 N O2	175.063	5.922	176.07	No results	No results	Full match	Organoheterocyclic compounds	Indoles and derivatives	Indoles	Indoles	9.30271e+07	8.49406e+07	8.36411e+07	8.96236e+07	6.89484e+07	9.58277e+06
Com_5099_pos	L-Kynurenine	C10 H12 N2 O3	191.058	4.743	209.092	Invalid mass	No results	No match	Organic oxygen compounds	Organooxygen compounds	Carbonyl compounds	Alkyl-phenylketones	1.0635e+08	2.57521e+07	9.58455e+07	9.02695e+07	6.70816e+07	8.32076e+07
Com_6207_pos	Nicotinuric Acid	C8 H8 N2 O3	180.054	1.527	181.061	No results	No results	Full match	Organic acids and derivatives	Carboxylic acids and derivatives	Amino acids, peptides, and analogues	N-acyl-alpha amino acids	5.24396e+07	4.14068e+07	7.73543e+07	5.55286e+07	5.13137e+07	3.08353e+07
Com_6568_pos	Methyl alpha-D-glucopyranoside	C7 H14 O6	194.08	1.743	406.194	No results	No results	Full match	-	-	-	-	1.22734e+07	1.1769e+07	1.53233e+07	1.51933e+07	9.7995e+06	5.72579e+06
Com_7130_pos	Phenylacetylglutamine	C13 H16 N2 O4	264.11	5.929	265.117	No results	No results	Full match	Organic acids and derivatives	Carboxylic acids and derivatives	Amino acids, peptides, and analogues	N-acyl-alpha amino acids	5.55181e+07	3.81575e+07	1.33325e+06	5.0855e+07	3.52864e+07	7.39884e+07
Com_7178_pos	DL-Panthenol	C9 H19 N O4	205.131	3.186	188.128	No results	No results	Full match	Lipids and lipid-like molecules	Fatty Acyls	Fatty amides	N-acyl amines	8.38296e+06	6.29706e+06	8.98777e+06	9.44543e+06	3.22266e+07	8.20509e+06
Com_7216_pos	Deoxycytidine	C9 H13 N3 O4	227.09	1.978	228.098	No results	No results	Full match	Nucleosides, nucleotides, and analogues	Pyrimidine nucleotides	Pyrimidine deoxyribonucleotides	Pyrimidine 2'-deoxyribonucleoside monophosphates	4.52198e+07	4.5286e+07	5.02256e+07	4.75978e+07	3.48049e+07	8.46794e+07
Com_7534_pos	5-Phenylvaleric Acid	C11 H14 O2	178.099	5.778	357.206	No results	No results	Full match	Lipids and lipid-like molecules	Fatty Acyls	Fatty acids and conjugates	Medium-chain fatty acids	4.09347e+07	4.29113e+07	4.26935e+07	1.02019e+07	5.46737e+07	1.19327e+07
Com_7611_pos	N-Acetyl-aspartic acid	C6 H9 N O5	175.048	1.845	176.055	No results	No results	Full match	Organic acids and derivatives	Carboxylic acids and derivatives	Amino acids, peptides, and analogues	Aspartic acid and derivatives	5.97592e+07	3.74876e+07	5.32214e+07	5.24009e+07	2.80181e+07	7.92335e+07
Com_8906_pos	3-Methoxytyramine	C9 H13 N O2	167.094	5.661	352.222	No results	No results	Full match	Benzenoids	Phenols	Methoxyphenols	Methoxyphenols	4.26669e+07	4.03683e+07	4.00379e+07	4.60653e+07	4.15282e+07	1.04163e+07
Com_8923_pos	N-Acetyl-D-tryptophan	C13 H14 N2 O3	246.1	5.62	229.097	No results	No results	Full match	Organic acids and derivatives	Carboxylic acids and derivatives	Amino acids, peptides, and analogues	N-acyl-alpha amino acids	5.37047e+07	4.21373e+07	4.95971e+07	4.21627e+07	3.28062e+07	3.57082e+07
Com_9020_pos	2-(3,4-dimethoxyphenyl)ethanamine	C10 H15 N O2	181.11	0.623	164.107	No results	No results	Full match	-	-	-	-	3.7551e+07	2.6587e+07	3.78107e+07	3.2012e+07	3.95065e+07	6.43058e+07
Com_9028_pos	beta-Estradiol 17-Acetate	C20 H26 O3	314.187	6.162	315.195	No results	No results	Full match	-	-	-	-	8.09356e+06	3.61162e+07	4.8859e+07	2.20757e+07	2.2151e+07	2.30177e+07
Com_9066_pos	5-Hydroxytryptophol	C10 H11 N O2	177.079	4.98	178.086	No results	No results	Full match	Organoheterocyclic compounds	Indoles and derivatives	Hydroxyindoles	Hydroxyindoles	4.41825e+07	3.50932e+07	2.53626e+07	3.76331e+07	4.35098e+07	4.13774e+07
Com_9237_pos	6-Hydroxymelatonin	C13 H16 N2 O3	248.116	5.914	231.112	No results	No results	Full match	Organoheterocyclic compounds	Indoles and derivatives	Hydroxyindoles	Hydroxyindoles	4.64468e+07	4.13875e+07	3.61149e+07	3.88489e+07	3.39279e+07	3.88756e+07
Com_9273_pos	Sebacic acid	C10 H18 O4	202.12	6.114	225.109	No results	No results	Full match	Lipids and lipid-like molecules	Fatty Acyls	Fatty acids and conjugates	Medium-chain fatty acids	1.53522e+07	1.94998e+07	1.33326e+07	4.3795e+07	1.09678e+07	1.36039e+07
Com_9787_pos	Trenbolone acetate	C20 H24 O3	312.173	6.819	313.18	No results	No results	Full match	Lipids and lipid-like molecules	Steroids and steroid derivatives	Steroid esters	Steroid esters	1.91166e+07	1.44708e+07	1.7053e+07	1.46365e+07	1.56962e+07	2.40009e+07
Com_9959_pos	Vitamin B12	C63 H88 Co N14 O14 P	1354.57	4.194	678.294	No results	No results	Full match	Organoheterocyclic compounds	Tetrapyrroles and derivatives	Corrinoids	Cobalamin derivatives	2.64511e+07	3.72477e+07	2.52174e+07	3.28607e+07	2.74632e+07	2.88744e+07
Com_10401_pos	D-Ala-D-Ala	C6 H12 N2 O3	160.085	1.867	161.092	No results	No results	Full match	Organic acids and derivatives	Carboxylic acids and derivatives	Amino acids, peptides, and analogues	Dipeptides	3.3189e+07	3.20816e+07	3.63315e+07	3.73175e+07	2.7603e+07	5.14704e+06
Com_10466_pos	Progesterone	C21 H30 O2	314.224	7.382	315.231	Full match	No results	Full match	Lipids and lipid-like molecules	Steroids and steroid derivatives	Pregnane steroids	Gluco/mineralocorticoids, progestogins and derivatives	2.8354e+07	3.31443e+07	2.4674e+07	3.52632e+07	3.57092e+07	2.60151e+07
Com_10685_pos	Anserine	C10 H16 N4 O3	240.122	2.021	241.13	No results	No results	Full match	Organic acids and derivatives	Peptidomimetics	Hybrid peptides	Hybrid peptides	2.77364e+07	3.38058e+07	2.95366e+07	3.06062e+07	2.86616e+07	2.83087e+07
Com_10904_pos	5-Methyl-dl-tryptophan	C12 H14 N2 O2	218.105	6.089	219.113	No results	No results	Full match	Organoheterocyclic compounds	Indoles and derivatives	Indolyl carboxylic acids and derivatives	Indolyl carboxylic acids and derivatives	3.37477e+07	3.16503e+07	2.22759e+07	3.49061e+07	1.86467e+07	2.07848e+07
Com_11049_pos	Dibenzoyl Thiamine	C26 H26 N4 O4 S	490.166	1.507	491.173	No results	No results	Full match	Benzenoids	Benzene and substituted derivatives	Benzoic acids and derivatives	Benzoic acid esters	2.98163e+07	1.85262e+07	3.69292e+07	1.81546e+07	2.67582e+06	4.20497e+07
Com_11560_pos	Isoproterenol	C11 H17 N O3	211.121	4.885	212.128	No results	No results	Full match	Benzenoids	Phenols	Benzenediols	Catechols	1.73504e+07	1.62182e+07	1.1446e+07	1.88548e+07	1.95826e+07	2.08948e+07
Com_11906_pos	Pyridoxine O-Glucoside	C14 H21 N O8	331.126	2.164	332.133	No results	No results	Full match	Organoheterocyclic compounds	Pyridines and derivatives	Pyridoxines	Pyridoxines	3.02876e+07	2.70036e+07	2.883e+07	3.05407e+07	2.80374e+07	1.09837e+06
Com_11988_pos	2-Hydroxy-2-methyl-3-buten-1-yl beta-D-glucopyranoside	C11 H20 O7	281.148	2.743	282.156	Invalid mass	No results	No results	-	-	-	-	2.60697e+07	2.71918e+07	2.65327e+07	2.73733e+07	2.66898e+07	3.23971e+07
Com_12023_pos	Kynurenic acid	C10 H7 N O3	189.043	5.329	190.05	No results	No results	Full match	Organoheterocyclic compounds	Quinolines and derivatives	Quinoline carboxylic acids	Quinoline carboxylic acids	4.5928e+06	3.79281e+06	4.35243e+06	4.10039e+06	3.74488e+06	3.3626e+06
Com_12151_pos	1-Methylguanosine	C11 H15 N5 O5	297.107	4.808	298.114	No results	No results	Full match	Nucleosides, nucleotides, and analogues	Purine nucleosides	Not available	Purine nucleosides	2.58627e+07	2.34834e+07	2.70379e+07	2.70582e+07	2.85222e+07	1.51749e+07
Com_12183_pos	Isophorone	C9 H14 O	138.104	0.171	139.112	Full match	No results	Full match	Organic oxygen compounds	Organooxygen compounds	Carbonyl compounds	Cyclohexenones	3.51565e+07	2.31372e+07	2.262e+07	1.53348e+07	2.1451e+07	3.90418e+07
Com_13351_pos	Guggulsterone	C21 H28 O2	312.209	8.525	313.216	No results	No results	Full match	Lipids and lipid-like molecules	Steroids and steroid derivatives	Androstane steroids	Androgens and derivatives	3.22603e+07	1.40676e+07	1.75341e+07	1.49912e+07	1.59251e+07	1.61577e+07
Com_13590_pos	(+/-)11(12)-DiHET	C20 H34 O4	360.227	6.547	361.234	Invalid mass	No results	No results	Lipids and lipid-like molecules	Fatty Acyls	Eicosanoids	Hydroxyeicosatrienoic acids	1.89296e+07	2.33292e+07	2.30235e+07	2.23703e+07	1.47252e+07	2.65825e+07
Com_16238_pos	Vitamin B2	C17 H20 N4 O6	376.138	5.341	377.145	No results	No results	Full match	Organoheterocyclic compounds	Pteridines and derivatives	Alloxazines and isoalloxazines	Flavins	1.62689e+07	1.71857e+07	1.95049e+07	1.55017e+07	1.51626e+07	1.27772e+07
Com_18099_pos	5-Hydroxyindole-3-acetic acid	C10 H9 N O3	191.058	5.47	192.066	Full match	No results	Full match	Organoheterocyclic compounds	Indoles and derivatives	Indolyl carboxylic acids and derivatives	Indole-3-acetic acid derivatives	1.46048e+07	1.338e+07	1.5128e+07	1.17378e+07	1.2882e+07	2.09395e+07
Com_18772_pos	Phe-Pro	C14 H18 N2 O3	262.131	6.2	263.138	No results	No results	Full match	Organic acids and derivatives	Carboxylic acids and derivatives	Amino acids, peptides, and analogues	Dipeptides	6.82109e+06	8.14806e+06	5.95607e+06	8.68002e+06	3.31607e+06	7.06721e+06
Com_21645_pos	S-(Methyl)Glutathione	C11 H19 N3 O6 S	321.099	3.87	322.106	No results	No results	Full match	Organic acids and derivatives	Carboxylic acids and derivatives	Amino acids, peptides, and analogues	Peptides	6.93204e+06	5.40031e+06	1.06036e+07	7.34824e+06	6.88634e+06	3.31283e+06
Com_21993_pos	ADBICA N-pentanoic acid metabolite	C20 H27 N3 O4	395.182	2.693	396.189	Invalid mass	No results	No results	Organic acids and derivatives	Carboxylic acids and derivatives	Amino acids, peptides, and analogues	N-acyl-alpha amino acids and derivatives	4.70268e+06	5.43581e+06	4.60512e+06	4.93691e+06	9.08298e+06	673273
Com_22543_pos	Dehydrocholic acid	C24 H34 O5	402.242	2.358	202.128	No results	No results	Full match	Lipids and lipid-like molecules	Steroids and steroid derivatives	Bile acids, alcohols and derivatives	Bile acids, alcohols and derivatives	1.8834e+06	2.21383e+06	1.76865e+06	2.18876e+06	2.17189e+06	819434
Com_24910_pos	11-Ketoetiocholanolone	C19 H28 O3	304.203	6.904	327.193	No results	No results	Full match	Lipids and lipid-like molecules	Steroids and steroid derivatives	Androstane steroids	Androgens and derivatives	1.84428e+06	2.03166e+06	1.47051e+06	1.95243e+06	6.52654e+06	1.7306e+06
Com_26354_pos	Homocysteic acid	C4 H9 N O5 S	183.021	1.153	184.028	No results	No results	Full match	Organic acids and derivatives	Carboxylic acids and derivatives	Amino acids, peptides, and analogues	Alpha amino acids	5.21304e+06	3.33031e+06	4.31004e+06	3.723e+06	3.80762e+06	8.02645e+06
Com_29104_pos	Lysopa 18:0	C21 H43 O7 P	438.276	8.009	439.283	No results	No results	Full match	Lipids and lipid-like molecules	Glycerophospholipids	Glycerophosphates	Monoalkylglycerophosphates	2.30284e+06	3.72174e+06	3.41099e+06	3.06885e+06	2.7691e+06	2.59194e+06
