# Supplementary material for: Antifungal mechanism of cell-free supernatant produced by Trichoderma virens and its efficacy for the control of pear Valsa canker
Source: Front Microbiol. 2024 Apr 17;15:1377683. doi: 10.3389/fmicb.2024.1377683 (PMC11061385; doi:10.3389/fmicb.2024.1377683)
Supplement: Supplementary file 2 [file Table_2.XLSX]

## Sheet: Sheet1
Table S2. Differential metabolites identification in negative mode using LC/MS																			-	-	-	-
-	Name	Formula	Molecular Weight	RT [min]	m/z	mzCloud_Results	mzVault_Results	MassList_Results	Class_I	Class_II	Class_III	Class_IV	neg_T_1	neg_T_2	neg_T_3	neg_T_4	neg_T_5	neg_T_6	-
Com_52_neg	Gluconic acid	C6 H12 O7	196.057	1.386	195.05	Full match	Full match	Full match	Organic oxygen compounds	Organooxygen compounds	Carbohydrates and carbohydrate conjugates	Sugar acids and derivatives	1.55956e+09	1.47029e+09	1.3222e+09	1.36414e+09	1.30028e+09	2.86552e+08
Com_112_neg	3-Isopropylmalic acid	C7 H12 O5	176.068	5.424	175.06	Full match	Full match	Full match	Lipids and lipid-like molecules	Fatty Acyls	Fatty acids and conjugates	Hydroxy fatty acids	7.1462e+08	7.92092e+08	7.78627e+08	7.88912e+08	6.29942e+08	1.51066e+09
Com_137_neg	Isocitric acid	C6 H8 O7	192.026	1.499	191.019	Full match	Full match	Full match	Organic acids and derivatives	Carboxylic acids and derivatives	Tricarboxylic acids and derivatives	Tricarboxylic acids and derivatives	5.52449e+08	6.93078e+08	5.58655e+08	5.20929e+08	1.12121e+09	1.96331e+08
Com_145_neg	(±)12(13)-DiHOME	C18 H34 O4	314.245	7.091	313.238	Full match	Full match	Full match	-	-	-	-	1.12201e+08	1.45901e+08	2.98441e+08	2.64983e+08	3.03038e+08	2.40813e+08	-	-	-	-
Com_181_neg	α,α-Trehalose	C12 H22 O11	342.115	1.406	341.108	Full match	Full match	Full match	Organic oxygen compounds	Organooxygen compounds	Carbohydrates and carbohydrate conjugates	O-glycosyl compounds	3.87489e+08	3.83371e+08	3.70888e+08	4.0486e+08	3.25768e+08	1.46513e+08	-	-	-	-
Com_370_neg	Genistein	C15 H10 O5	270.052	5.924	269.045	Full match	Full match	No results	Phenylpropanoids and polyketides	Isoflavonoids	Isoflav-2-enes	Isoflavones	3.99816e+08	3.42434e+08	3.26725e+08	3.87545e+08	5.24258e+08	1.96113e+08	-	-	-	-
Com_400_neg	δ-Gluconic acid δ-lactone	C6 H10 O6	178.047	1.414	177.04	Full match	Full match	Full match	Organic oxygen compounds	Organooxygen compounds	Carbohydrates and carbohydrate conjugates	Gluconolactones	4.2094e+08	4.84325e+08	4.08199e+08	4.60642e+08	3.93428e+08	2.13618e+08	-	-	-	-
Com_813_neg	D-Saccharic acid	C6 H10 O8	210.037	1.421	209.029	Full match	Full match	Full match	Organic oxygen compounds	Organooxygen compounds	Carbohydrates and carbohydrate conjugates	Glucuronic acid derivatives	3.23298e+08	2.37774e+08	1.99804e+08	2.13954e+08	2.14066e+08	1.27352e+08	-	-	-	-
Com_2171_neg	Glycocholic acid	C26 H43 N O6	465.308	6.703	464.301	Full match	Full match	Full match	Lipids and lipid-like molecules	Steroids and steroid derivatives	Bile acids, alcohols and derivatives	Glycinated bile acids and derivatives	6.63277e+07	8.13609e+07	8.19439e+07	7.36597e+07	7.46145e+07	1.21481e+08	-	-	-	-
Com_2349_neg	Dodecanedioic acid	C12 H22 O4	230.151	6.357	229.144	Full match	Full match	No results	Lipids and lipid-like molecules	Fatty Acyls	Fatty acids and conjugates	Medium-chain fatty acids	5.79202e+07	6.48124e+07	4.22267e+07	4.65654e+07	7.48992e+07	6.87234e+07	-	-	-	-
Com_3617_neg	Cholic acid	C24 H40 O5	408.287	7.15	407.28	Full match	Full match	Full match	Lipids and lipid-like molecules	Steroids and steroid derivatives	Bile acids, alcohols and derivatives	Trihydroxy bile acids, alcohols and derivatives	5.31209e+07	6.37661e+07	6.17101e+07	6.28259e+07	5.5093e+07	6.36224e+07	-	-	-	-
Com_5386_neg	2'-Deoxyinosine	C10 H12 N4 O4	252.085	3.913	251.078	Full match	Full match	Full match	Nucleosides, nucleotides, and analogues	Purine nucleosides	Purine 2'-deoxyribonucleosides	Purine 2'-deoxyribonucleosides	2.60087e+07	3.0956e+07	3.15165e+07	2.92976e+07	4.04543e+07	5.75336e+06	-	-	-	-
Com_15511_neg	Tretinoin	C20 H28 O2	300.208	8.834	299.201	Full match	Full match	Full match	Lipids and lipid-like molecules	Prenol lipids	Retinoids	Retinoids	798952	3.61117e+06	5.26357e+06	2.10853e+06	2.39063e+06	5.16551e+06	-	-	-	-
Com_16536_neg	Glycerophospho-N-palmitoyl ethanolamine	C21 H44 N O7 P	453.285	9.271	452.278	Full match	Full match	Full match	Lipids and lipid-like molecules	Glycerophospholipids	Glycerophosphoethanolamines	Glycero-3-phospho-N-acyl-ethanolamines	357564	341027	332998	369066	339813	363313	-	-	-	-
Com_1051_neg	DL-Tryptophan	C11 H12 N2 O2	204.089	5.176	203.082	Full match	Full match	Full match	Organoheterocyclic compounds	Indoles and derivatives	Indolyl carboxylic acids and derivatives	Indolyl carboxylic acids and derivatives	1.68504e+08	1.46096e+08	1.50935e+08	1.56962e+08	1.64603e+08	1.10901e+07	-	-	-	-
Com_99_neg	Guanosine	C10 H13 N5 O5	283.091	3.287	282.084	Full match	Full match	Full match	Nucleosides, nucleotides, and analogues	Purine nucleosides	Not available	Purine nucleosides	1.65877e+09	1.54765e+09	1.42498e+09	1.59622e+09	1.31157e+09	4.84957e+07	-	-	-	-
Com_2030_neg	Xanthosine	C10 H12 N4 O6	284.075	4.115	283.068	Full match	Full match	Full match	Nucleosides, nucleotides, and analogues	Purine nucleosides	Not available	Purine nucleosides	8.55265e+07	1.03952e+08	1.0964e+08	1.08677e+08	8.70181e+07	1.03345e+08	-	-	-	-
Com_6521_neg	Tauroursodeoxycholic acid	C26 H45 N O6 S	499.296	7.087	498.289	Full match	Full match	Full match	Lipids and lipid-like molecules	Steroids and steroid derivatives	Bile acids, alcohols and derivatives	Taurinated bile acids and derivatives	2.17014e+07	3.09351e+07	2.57483e+07	2.78656e+07	2.62555e+07	3.95097e+06	-	-	-	-
Com_6_neg	Citric acid	C6 H8 O7	192.026	1.855	191.019	Full match	Full match	Full match	Organic acids and derivatives	Carboxylic acids and derivatives	Tricarboxylic acids and derivatives	Tricarboxylic acids and derivatives	3.73133e+09	5.12764e+09	4.34158e+09	5.33078e+09	6.27202e+09	2.25831e+09	-	-	-	-
Com_309_neg	Uridine	C9 H12 N2 O6	244.069	2.21	243.062	Full match	Full match	Full match	Nucleosides, nucleotides, and analogues	Pyrimidine nucleosides	Not available	Pyrimidine nucleosides	5.05939e+08	5.63693e+08	5.23754e+08	5.57297e+08	4.99447e+08	2.34726e+08	-	-	-	-
Com_2452_neg	Glucose 1-phosphate	C6 H13 O9 P	260.029	1.227	259.022	Full match	Full match	Full match	Organic oxygen compounds	Organooxygen compounds	Carbohydrates and carbohydrate conjugates	Monosaccharide phosphates	194690	293291	149785	233682	284693	174572	-	-	-	-
Com_3195_neg	Pantothenic acid	C9 H17 N O5	219.11	5.044	218.103	Full match	Full match	Full match	Organic oxygen compounds	Organooxygen compounds	Alcohols and polyols	Secondary alcohols	6.49708e+07	7.27328e+07	6.52711e+07	6.87476e+07	7.00471e+07	5.90919e+07	-	-	-	-
Com_672_neg	D-Raffinose	C18 H32 O16	504.168	1.47	539.138	Full match	Full match	Full match	Organic oxygen compounds	Organooxygen compounds	Carbohydrates and carbohydrate conjugates	Oligosaccharides	3.2357e+08	3.00109e+08	2.83059e+08	2.98077e+08	3.22818e+08	2.24482e+08	-	-	-	-
Com_136_neg	Azelaic acid	C9 H16 O4	188.104	5.803	187.097	Full match	Full match	Full match	Lipids and lipid-like molecules	Fatty Acyls	Fatty acids and conjugates	Medium-chain fatty acids	1.07954e+09	1.03191e+09	1.08104e+09	1.05714e+09	9.90653e+08	1.27689e+09	-	-	-	-
Com_6833_neg	Glycoursodeoxycholic acid	C26 H43 N O5	449.314	7.283	448.306	Full match	Full match	Full match	Lipids and lipid-like molecules	Steroids and steroid derivatives	Bile acids, alcohols and derivatives	Glycinated bile acids and derivatives	1.48315e+07	2.21363e+07	2.16459e+07	2.00009e+07	1.86524e+07	3.32041e+07	-	-	-	-
Com_15_neg	4-Oxoproline	C5 H7 N O3	129.042	2.225	128.034	Invalid mass	No results	No results	Organic acids and derivatives	Carboxylic acids and derivatives	Amino acids, peptides, and analogues	Proline and derivatives	9.00501e+09	7.72385e+09	7.81396e+09	8.23891e+09	8.14301e+09	9.94322e+09	-	-	-	-
Com_16_neg	Theophylline	C7 H8 N4 O2	180.062	1.388	179.055	Invalid mass	No results	No results	Organoheterocyclic compounds	Imidazopyrimidines	Purines and purine derivatives	Xanthines	6.45838e+09	6.55518e+09	6.05893e+09	6.49371e+09	5.85712e+09	2.47907e+09	-	-	-	-
Com_24_neg	DL-Malic acid	C4 H6 O5	134.02	1.556	133.013	Invalid mass	No results	No results	Organic acids and derivatives	Hydroxy acids and derivatives	Beta hydroxy acids and derivatives	Beta hydroxy acids and derivatives	4.51666e+09	5.49705e+09	4.8368e+09	4.29628e+09	5.76482e+09	2.97608e+09	-	-	-	-
Com_33_neg	3-Hydroxy-3-methylglutaric acid	C6 H10 O5	162.052	3.139	161.045	Invalid mass	No results	No results	Lipids and lipid-like molecules	Fatty Acyls	Fatty acids and conjugates	Hydroxy fatty acids	2.90325e+09	4.3394e+09	3.80835e+09	3.94909e+09	4.1835e+09	2.91674e+09	-	-	-	-
Com_40_neg	Succinic acid	C4 H6 O4	118.026	2.553	117.018	Invalid mass	Invalid mass	No results	Organic acids and derivatives	Carboxylic acids and derivatives	Dicarboxylic acids and derivatives	Dicarboxylic acids and derivatives	2.24262e+09	3.32266e+09	2.93528e+09	2.75088e+09	3.1392e+09	1.75043e+09	-	-	-	-
Com_77_neg	D-(-)-Quinic acid	C7 H12 O6	192.062	1.399	191.055	Full match	No results	Full match	Organic oxygen compounds	Organooxygen compounds	Alcohols and polyols	Quinic acids and derivatives	1.2257e+09	1.77383e+09	1.59557e+09	1.79112e+09	1.47335e+09	9.53896e+07	-	-	-	-
Com_80_neg	D-(+)-Mannose	C6 H12 O6	180.063	2.485	179.055	Full match	No results	Full match	Organic oxygen compounds	Organooxygen compounds	Carbohydrates and carbohydrate conjugates	Hexoses	1.22128e+09	1.36474e+09	1.30149e+09	1.31456e+09	1.27837e+09	3.87499e+08	-	-	-	-
Com_124_neg	(2R)-2,3-Dihydroxypropanoic acid	C3 H6 O4	106.025	1.414	105.018	Invalid mass	Invalid mass	No results	Organic oxygen compounds	Organooxygen compounds	Carbohydrates and carbohydrate conjugates	Sugar acids and derivatives	7.52932e+08	1.21495e+09	1.11612e+09	1.06396e+09	6.75121e+08	6.18622e+08	-	-	-	-
Com_125_neg	11-Dehydro thromboxane B2	C20 H32 O6	350.209	6.674	349.202	Invalid mass	No results	No results	Lipids and lipid-like molecules	Fatty Acyls	Eicosanoids	Thromboxanes	8.78782e+06	1.95819e+07	8.30008e+06	9.3383e+06	5.34878e+06	1.38466e+09	-	-	-	-
Com_127_neg	2-Furoic acid	C5 H4 O3	130.026	2.064	111.008	Invalid mass	No results	No results	Organoheterocyclic compounds	Furans	Furoic acid and derivatives	Furoic acids	4.77053e+08	4.63299e+08	4.34338e+08	4.41536e+08	6.01002e+08	1.89668e+08	-	-	-	-
Com_153_neg	L-Threonic acid	C4 H8 O5	136.036	1.376	135.029	Invalid mass	Invalid mass	No results	Organic oxygen compounds	Organooxygen compounds	Carbohydrates and carbohydrate conjugates	Sugar acids and derivatives	1.09294e+09	1.03401e+09	9.10011e+08	1.06571e+09	8.68517e+08	6.88254e+08	-	-	-	-
Com_163_neg	cGMP	C10 H12 N5 O7 P	345.047	2.709	344.04	No results	No results	Full match	Nucleosides, nucleotides, and analogues	Purine nucleotides	Cyclic purine nucleotides	3',5'-cyclic purine nucleotides	1.15326e+06	1.18112e+06	1.08948e+06	1.13614e+06	1.13266e+06	1.1718e+06	-	-	-	-
Com_167_neg	D-α-Hydroxyglutaric acid	C5 H8 O5	148.036	1.873	147.029	Invalid mass	Invalid mass	No results	Organic acids and derivatives	Hydroxy acids and derivatives	Short-chain hydroxy acids and derivatives	Short-chain hydroxy acids and derivatives	1.14527e+09	6.71003e+08	5.8223e+08	6.61405e+08	6.54239e+08	2.86382e+08	-	-	-	-
Com_183_neg	3-Hydroxybutyric acid	C4 H8 O3	104.046	3.557	103.039	Invalid mass	Invalid mass	No results	Organic acids and derivatives	Hydroxy acids and derivatives	Beta hydroxy acids and derivatives	Beta hydroxy acids and derivatives	5.06432e+08	8.95268e+08	8.63924e+08	7.47046e+08	7.14333e+08	6.98996e+08	-	-	-	-
Com_200_neg	Soyasaponin I	C48 H78 O18	942.518	6.899	941.511	Full match	No results	No results	Lipids and lipid-like molecules	Prenol lipids	Terpene glycosides	Triterpene saponins	4.28358e+08	6.05816e+08	5.30361e+08	5.67249e+08	4.69504e+08	6.15436e+08	-	-	-	-
Com_212_neg	cis-7-Hexadecenoic Acid	C16 H30 O2	254.224	6.955	299.222	No results	No results	Full match	Lipids and lipid-like molecules	Fatty Acyls	Fatty acids and conjugates	Long-chain fatty acids	2.86226e+08	3.65176e+08	3.52154e+08	3.44724e+08	2.33996e+08	8.69147e+08	-	-	-	-
Com_218_neg	Desoxycortone	C21 H30 O3	376.224	6.703	375.217	Invalid mass	No results	No results	Lipids and lipid-like molecules	Steroids and steroid derivatives	Hydroxysteroids	21-hydroxysteroids	5.75202e+08	6.91936e+08	7.26025e+08	6.70221e+08	6.91258e+08	7.08813e+08	-	-	-	-
Com_222_neg	N-Acetylaspartic acid	C6 H9 N O5	175.047	1.734	174.04	Invalid mass	Invalid mass	No results	Organic acids and derivatives	Carboxylic acids and derivatives	Amino acids, peptides, and analogues	Aspartic acid and derivatives	8.90724e+08	6.59494e+08	5.93714e+08	6.18285e+08	5.81574e+08	5.86865e+08	-	-	-	-
Com_230_neg	4-(octyloxy)benzoic acid	C15 H22 O3	250.156	7.41	249.149	Full match	No results	No results	-	-	-	-	2.99888e+08	5.28362e+08	3.92967e+08	4.12114e+08	7.39208e+08	3.93141e+08	-	-	-	-
Com_240_neg	Ascorbic acid	C6 H8 O6	176.031	2.442	175.024	Invalid mass	No results	No results	Organoheterocyclic compounds	Dihydrofurans	Furanones	Butenolides	5.99718e+08	4.1218e+08	3.64828e+08	3.88715e+08	3.25729e+08	7.7258e+08	-	-	-	-
Com_256_neg	L-(+)-Tartaric acid	C4 H6 O6	150.016	1.266	149.008	Invalid mass	Invalid mass	No results	Organic oxygen compounds	Organooxygen compounds	Carbohydrates and carbohydrate conjugates	Sugar acids and derivatives	3.74085e+08	5.82161e+08	5.63824e+08	5.55629e+08	4.30561e+08	4.76075e+08	-	-	-	-
Com_262_neg	β-D-Glucopyranuronic acid	C6 H10 O7	148.036	1.444	193.034	Invalid mass	No results	No results	Organic oxygen compounds	Organooxygen compounds	Carbohydrates and carbohydrate conjugates	Glucuronic acid derivatives	3.93153e+08	6.26786e+08	5.21771e+08	5.59964e+08	2.70544e+08	2.39775e+08	-	-	-	-
Com_280_neg	Stachyose	C24 H42 O21	666.221	1.44	665.214	No results	Full match	No results	Organic oxygen compounds	Organooxygen compounds	Carbohydrates and carbohydrate conjugates	Oligosaccharides	5.12757e+08	4.64882e+08	4.56381e+08	4.94588e+08	4.12884e+08	6.78542e+08	-	-	-	-
Com_307_neg	Asparagine	C4 H8 N2 O3	132.052	1.354	131.045	Invalid mass	No results	No results	Organic acids and derivatives	Carboxylic acids and derivatives	Amino acids, peptides, and analogues	Asparagine and derivatives	2.61228e+08	2.37405e+08	2.33036e+08	2.47328e+08	2.3314e+08	1.31944e+07	-	-	-	-
Com_315_neg	N-(4-chlorophenethyl)-1-adamantanecarboxamide	C19 H24 Cl N O	317.158	4.875	316.151	Invalid mass	No results	No results	-	-	-	-	1.18069e+08	7.40102e+07	1.03447e+08	8.45242e+07	1.49854e+08	4.43282e+07	-	-	-	-
Com_316_neg	17(S)-HpDHA	C22 H32 O4	360.23	6.603	359.222	Full match	No results	No results	Lipids and lipid-like molecules	Fatty Acyls	Fatty acids and conjugates	Very long-chain fatty acids	3.7952e+08	5.58788e+08	4.02581e+08	4.28243e+08	4.14044e+08	3.82877e+08	-	-	-	-
Com_332_neg	2,2-Bis(hydroxymethyl)propionic acid	C5 H10 O4	134.057	2.267	133.05	Invalid mass	No results	No results	Organic acids and derivatives	Hydroxy acids and derivatives	Beta hydroxy acids and derivatives	Beta hydroxy acids and derivatives	1.66711e+08	2.47951e+08	2.5484e+08	2.39878e+08	2.72507e+08	6.25559e+08	-	-	-	-
Com_342_neg	δ-Ribono-1,4-lactone	C5 H8 O5	148.036	2.561	147.029	Invalid mass	Invalid mass	No results	Organic oxygen compounds	Organooxygen compounds	Carbohydrates and carbohydrate conjugates	Pentoses	6.46221e+08	4.00049e+08	4.14358e+08	3.83386e+08	3.59176e+08	3.99505e+08	-	-	-	-
Com_385_neg	(+/-)9-HpODE	C18 H32 O4	312.23	7.105	311.222	Full match	No results	Full match	Lipids and lipid-like molecules	Fatty Acyls	Lineolic acids and derivatives	Lineolic acids and derivatives	2.85249e+08	4.75055e+08	4.05047e+08	3.65896e+08	5.09019e+08	4.24964e+08	-	-	-	-
Com_394_neg	3-Hydroxybenzoic acid	C7 H6 O3	138.031	5.902	137.023	Invalid mass	No results	No results	Benzenoids	Benzene and substituted derivatives	Benzoic acids and derivatives	Hydroxybenzoic acid derivatives	2.00765e+08	4.57134e+08	4.7565e+08	2.29411e+08	1.91901e+08	2.71448e+08	-	-	-	-
Com_395_neg	Hippuric acid	C9 H9 N O3	133.052	5.437	178.05	Invalid mass	No results	No results	Benzenoids	Benzene and substituted derivatives	Benzoic acids and derivatives	Hippuric acids	1.80547e+08	1.13898e+08	2.07414e+08	1.52075e+08	1.15666e+08	5.57635e+08	-	-	-	-
Com_421_neg	N-Acetyl-L-glutamine	C7 H12 N2 O4	142.073	1.391	187.072	Invalid mass	No results	No results	Organic acids and derivatives	Carboxylic acids and derivatives	Amino acids, peptides, and analogues	Glutamine and derivatives	3.09049e+08	4.58384e+08	4.2221e+08	4.71316e+08	3.33357e+08	1.7748e+08	-	-	-	-
Com_426_neg	8-iso-15-keto Prostaglandin F2α	C20 H32 O5	352.224	7.14	351.217	Full match	No results	Full match	Lipids and lipid-like molecules	Fatty Acyls	Eicosanoids	Prostaglandins and related compounds	5.71431e+06	1.02989e+07	1.25324e+07	9.23819e+06	4.65201e+06	5.20284e+08	-	-	-	-
Com_436_neg	Aflatoxin G2	C17 H14 O7	330.073	5.646	329.066	Full match	No results	No results	Phenylpropanoids and polyketides	Coumarins and derivatives	Furanocoumarins	Difurocoumarolactones	2.97128e+08	4.35199e+08	4.36108e+08	2.99589e+08	3.09563e+08	2.86256e+08	-	-	-	-
Com_469_neg	Guanosine monophosphate (GMP)	C10 H14 N5 O8 P	363.058	2.457	362.05	Full match	No results	Full match	Nucleosides, nucleotides, and analogues	Purine nucleotides	Purine ribonucleotides	Purine ribonucleoside monophosphates	2.69442e+06	3.09712e+06	2.93447e+06	2.89459e+06	2.70431e+06	2.12639e+06	-	-	-	-
Com_498_neg	Salvinorin B	C21 H26 O7	390.171	6.221	389.163	Invalid mass	No results	No results	Lipids and lipid-like molecules	Prenol lipids	Terpene lactones	Diterpene lactones	2.01524e+08	2.88947e+08	2.68829e+08	2.81623e+08	2.38532e+08	4.5986e+08	-	-	-	-
Com_514_neg	N-benzyl-N'-methyl-N-(pyridin-3-ylmethyl)thiourea	C15 H17 N3 S	271.116	3.921	270.109	Invalid mass	No results	No results	-	-	-	-	3.22328e+08	3.93281e+08	3.82416e+08	3.88428e+08	3.66808e+08	2.38557e+08	-	-	-	-
Com_546_neg	Phenobarbital	C12 H12 N2 O3	186.079	6.329	231.077	Invalid mass	No results	No results	Organoheterocyclic compounds	Diazines	Pyrimidines and pyrimidine derivatives	Barbituric acid derivatives	2.114e+08	3.74511e+08	3.01058e+08	2.60018e+08	2.18175e+08	3.85452e+08	-	-	-	-
Com_555_neg	2-Methylglutaric acid	C6 H10 O4	146.057	3.762	145.05	Invalid mass	Invalid mass	No results	Lipids and lipid-like molecules	Fatty Acyls	Fatty acids and conjugates	Methyl-branched fatty acids	2.21503e+08	2.94937e+08	3.60531e+08	2.57209e+08	2.64497e+08	1.56684e+08	-	-	-	-
Com_584_neg	4-Methylphenol	C7 H8 O	108.056	5.506	107.049	Invalid mass	No results	No results	Benzenoids	Phenols	Cresols	Para cresols	2.0882e+08	2.35524e+08	2.23384e+08	2.15529e+08	2.14159e+08	4.10491e+08	-	-	-	-
Com_585_neg	Citraconic acid	C5 H6 O4	130.026	2.895	129.018	Invalid mass	Invalid mass	No results	Lipids and lipid-like molecules	Fatty Acyls	Fatty acids and conjugates	Methyl-branched fatty acids	3.68959e+08	3.42223e+08	3.3284e+08	3.55535e+08	3.57302e+08	3.89476e+08	-	-	-	-
Com_604_neg	Ornithine	C5 H12 N2 O2	132.089	1.359	131.082	Invalid mass	No results	No results	Organic acids and derivatives	Carboxylic acids and derivatives	Amino acids, peptides, and analogues	Alpha amino acids	3.70051e+08	3.4834e+08	3.36807e+08	3.66098e+08	2.96509e+08	3.43889e+07	-	-	-	-
Com_614_neg	(±)9(10)-DiHOME	C18 H34 O4	314.245	7.219	313.238	Full match	No results	Full match	-	-	-	-	1.39276e+08	2.15956e+08	2.13765e+08	1.91832e+08	2.03098e+08	2.35693e+08	-	-	-	-
Com_617_neg	2,3-Dinor-8-epi-prostaglandin F2α	C18 H30 O5	326.209	6.551	325.202	Full match	No results	No results	Lipids and lipid-like molecules	Fatty Acyls	Eicosanoids	Prostaglandins and related compounds	8.9375e+07	9.90266e+07	1.05872e+08	9.99365e+07	1.20684e+08	3.32115e+08	-	-	-	-
Com_624_neg	4-((5-(4-Nitrophenyl)oxazol-2-yl)amino)benzonitrile	C16 H10 N4 O3	306.077	5.322	305.07	Invalid mass	No results	No results	Organoheterocyclic compounds	Azoles	Oxazoles	Phenyl-1,3-oxazoles	3.00507e+08	3.35937e+08	3.26602e+08	3.31429e+08	2.91279e+08	3.51477e+06	-	-	-	-
Com_628_neg	Formononetin	C16 H12 O4	268.073	5.794	267.066	Full match	No results	No results	Phenylpropanoids and polyketides	Isoflavonoids	O-methylated isoflavonoids	4'-O-methylisoflavones	2.94502e+08	2.73081e+08	2.70641e+08	3.30703e+08	3.43292e+08	3.65636e+08	-	-	-	-
Com_679_neg	trans-Aconitic acid	C6 H6 O6	174.015	1.52	173.008	Invalid mass	Invalid mass	No results	Organic acids and derivatives	Carboxylic acids and derivatives	Tricarboxylic acids and derivatives	Tricarboxylic acids and derivatives	2.85778e+08	2.75267e+08	3.0336e+08	2.06422e+08	3.05449e+08	2.09286e+08	-	-	-	-
Com_681_neg	N-Isobutyrylglycine	C6 H11 N O3	145.073	5.24	144.066	Invalid mass	No results	No results	Organic acids and derivatives	Carboxylic acids and derivatives	Amino acids, peptides, and analogues	N-acyl-alpha amino acids	2.83167e+08	2.73437e+08	2.71743e+08	2.8468e+08	3.18176e+08	1.24823e+08	-	-	-	-
Com_711_neg	Reserpine	C33 H40 N2 O9	608.277	3.612	607.269	Invalid mass	No results	No results	Alkaloids and derivatives	Yohimbine alkaloids	Not available	Yohimbine alkaloids	1.21051e+08	7.77089e+07	8.69173e+07	9.42154e+07	1.40804e+08	1.55152e+08	-	-	-	-
Com_725_neg	2-{2-oxo-2-[(2-oxo-3-azepanyl)amino]ethoxy}acetic acid	C10 H16 N2 O5	244.105	1.64	243.098	Full match	No results	No results	-	-	-	-	3.36584e+08	1.89067e+08	2.89058e+08	3.06867e+08	2.62903e+08	3.10365e+08	-	-	-	-
Com_750_neg	N-{4-Methyl-3-[(methylsulfonyl)amino]phenyl}-3-thiophenecarboxamide	C13 H14 N2 O3 S2	310.047	6.789	309.04	Invalid mass	No results	No results	Benzenoids	Benzene and substituted derivatives	Anilides	Aromatic anilides	2.32938e+08	2.15517e+08	2.15745e+08	2.46864e+08	2.96094e+08	2.54957e+08	-	-	-	-
Com_893_neg	N-Acetyl-D-alloisoleucine	C8 H15 N O3	173.104	5.62	172.097	Invalid mass	Invalid mass	No results	Organic acids and derivatives	Carboxylic acids and derivatives	Amino acids, peptides, and analogues	Isoleucine and derivatives	2.25009e+08	2.31002e+08	2.37392e+08	2.51109e+08	2.53461e+08	5.6433e+07	-	-	-	-
Com_925_neg	2-Hydroxycaproic acid	C6 H12 O3	132.078	5.634	131.07	Invalid mass	Invalid mass	No results	Lipids and lipid-like molecules	Fatty Acyls	Fatty acids and conjugates	Medium-chain fatty acids	2.23557e+08	2.26941e+08	2.31816e+08	2.36428e+08	1.73663e+08	1.49893e+08	-	-	-	-
Com_1001_neg	Ethyl-β-D-glucuronide	C8 H14 O7	222.073	1.394	221.066	Full match	No results	No results	Organic oxygen compounds	Organooxygen compounds	Carbohydrates and carbohydrate conjugates	O-glucuronides	2.20772e+08	2.20025e+08	2.07975e+08	2.16378e+08	1.80403e+08	1.14215e+08	-	-	-	-
Com_1007_neg	N-Acetyl-L-phenylalanine	C11 H13 N O3	161.083	5.618	206.082	Invalid mass	No results	No results	Organic acids and derivatives	Carboxylic acids and derivatives	Amino acids, peptides, and analogues	Phenylalanine and derivatives	1.94859e+08	2.03719e+08	2.04201e+08	2.0879e+08	2.24182e+08	2.47435e+07	-	-	-	-
Com_1038_neg	Uridine monophosphate (UMP)	C9 H13 N2 O9 P	288.059	1.509	323.028	Invalid mass	No results	No match	Nucleosides, nucleotides, and analogues	Pyrimidine nucleotides	Pyrimidine ribonucleotides	Pyrimidine ribonucleoside monophosphates	3.4968e+06	3.003e+06	2.94646e+06	3.24936e+06	3.06952e+06	3.94705e+06	-	-	-	-
Com_1056_neg	PB-22 N-pentanoic acid-3-carboxyindole metabolite	C14 H15 N O4	261.096	1.556	260.088	Invalid mass	No results	No results	Organoheterocyclic compounds	Indoles and derivatives	Indolecarboxylic acids and derivatives	Indolecarboxylic acids and derivatives	2.16559e+08	1.84077e+08	2.02197e+08	1.74379e+08	2.03796e+08	1.60305e+08	-	-	-	-
Com_1080_neg	ethyl 3-(1,3-benzodioxol-5-ylamino)-2-cyanoacrylate	C13 H12 N2 O4	214.074	6.218	259.072	Invalid mass	No results	No results	-	-	-	-	1.65665e+08	2.03926e+08	1.82758e+08	1.71563e+08	1.43326e+08	1.56704e+08	-	-	-	-
Com_1119_neg	D-Ribose	C5 H10 O5	150.053	1.587	299.099	No results	No results	Full match	Organic oxygen compounds	Organooxygen compounds	Carbohydrates and carbohydrate conjugates	Pentoses	1.63926e+08	5.34045e+07	1.45249e+08	1.89107e+08	1.493e+08	2.24304e+08	-	-	-	-
Com_1124_neg	3,8,9-trihydroxy-10-propyl-3,4,5,8,9,10-hexahydro-2H-oxecin-2-one	C12 H20 O5	244.13	5.772	243.123	Full match	No results	No results	-	-	-	-	1.76905e+08	1.6127e+08	1.26806e+08	1.31321e+08	1.3265e+08	2.23823e+08	-	-	-	-
Com_1182_neg	Dulcitol	C6 H14 O6	182.078	1.342	181.071	Invalid mass	Invalid mass	No results	Organic oxygen compounds	Organooxygen compounds	Carbohydrates and carbohydrate conjugates	Sugar alcohols	1.36287e+08	1.49473e+08	1.28308e+08	1.44885e+08	1.39145e+08	2.12805e+08	-	-	-	-
Com_1186_neg	4-Hydroxy-3-methylbenzoic acid	C8 H8 O3	152.046	5.507	151.039	Invalid mass	Invalid mass	No results	Benzenoids	Benzene and substituted derivatives	Benzoic acids and derivatives	Hydroxybenzoic acid derivatives	1.0293e+08	1.09872e+08	1.09042e+08	1.09536e+08	1.0296e+08	2.1235e+08	-	-	-	-
Com_1191_neg	19(R)-hydroxy Prostaglandin A2	C20 H30 O5	332.198	7.79	331.191	Invalid mass	No results	No results	Lipids and lipid-like molecules	Fatty Acyls	Eicosanoids	Prostaglandins and related compounds	1.07291e+06	1.94313e+06	2.62888e+06	1.59232e+06	636617	2.10781e+08	-	-	-	-
Com_1197_neg	D-(-)-Fructose	C6 H12 O6	180.063	1.775	179.055	Full match	No results	Full match	Organic oxygen compounds	Organooxygen compounds	Carbohydrates and carbohydrate conjugates	C-glycosyl compounds	1.49187e+08	1.63163e+08	1.45567e+08	1.26768e+08	1.57178e+08	4.32547e+07	-	-	-	-
Com_1217_neg	diethyl 2-[(2-morpholinoanilino)methylidene]malonate	C18 H24 N2 O5	348.168	6.047	347.161	Full match	No results	No results	-	-	-	-	1.41628e+08	1.53689e+08	1.76139e+08	1.7214e+08	1.85975e+08	8.35389e+07	-	-	-	-
Com_1248_neg	4-(2-((4-Methoxyphenyl)amino)oxazol-5-yl)benzonitrile	C17 H13 N3 O2	291.106	1.466	290.099	Invalid mass	No results	No results	Organoheterocyclic compounds	Azoles	Oxazoles	Phenyl-1,3-oxazoles	3.96222e+07	1.54544e+08	1.71644e+08	1.58255e+08	9.65972e+07	9.01674e+07	-	-	-	-
Com_1249_neg	2,3-dinor Prostaglandin E1	C18 H30 O5	308.198	7.322	307.191	Invalid mass	No results	No results	Lipids and lipid-like molecules	Fatty Acyls	Eicosanoids	Prostaglandins and related compounds	1.04545e+08	1.46599e+08	1.53591e+08	1.37645e+08	1.6819e+08	2.01747e+08	-	-	-	-
Com_1303_neg	L-Citrulline	C6 H13 N3 O3	175.095	1.359	174.087	No results	Invalid mass	No results	Organic acids and derivatives	Carboxylic acids and derivatives	Amino acids, peptides, and analogues	L-alpha-amino acids	1.81507e+08	1.61842e+08	1.63371e+08	1.77336e+08	1.37145e+08	4.8274e+06	-	-	-	-
Com_1409_neg	4-(2-((4-Cyanophenyl)amino)oxazol-5-yl)benzonitrile	C17 H10 N4 O	240.078	5.644	285.076	Invalid mass	No results	No results	Organoheterocyclic compounds	Azoles	Oxazoles	Phenyl-1,3-oxazoles	1.12322e+08	1.56549e+08	1.49354e+08	1.26655e+08	1.12456e+08	8.86111e+07	-	-	-	-
Com_1435_neg	5-Sulfosalicylic acid	C7 H6 O6 S	217.988	4.917	216.981	Full match	No results	No results	Benzenoids	Benzene and substituted derivatives	Benzenesulfonic acids and derivatives	3-sulfobenzoic acids	1.55023e+08	1.55166e+08	1.43257e+08	1.42575e+08	1.48226e+08	1.64315e+08	-	-	-	-
Com_1445_neg	N-benzyl-N-isopropyl-N'-[4-(trifluoromethoxy)phenyl]urea	C18 H19 F3 N2 O2	352.138	2.446	351.131	Invalid mass	No results	No results	-	-	-	-	6.22474e+06	6.02763e+06	7.11646e+06	6.37364e+06	6.09713e+06	4.492e+06	-	-	-	-
Com_1455_neg	cis-4-Hydroxy-D-proline	C5 H9 N O3	131.057	1.349	130.05	Invalid mass	Invalid mass	No results	Organic acids and derivatives	Carboxylic acids and derivatives	Amino acids, peptides, and analogues	Proline and derivatives	8.29465e+07	7.8256e+07	6.99331e+07	8.44078e+07	6.27604e+07	1.74493e+08	-	-	-	-
Com_1623_neg	Gibberellic acid	C19 H22 O6	346.137	5.46	345.13	Invalid mass	No results	No results	Lipids and lipid-like molecules	Prenol lipids	Diterpenoids	C19-gibberellin 6-carboxylic acids	1.2825e+08	1.3562e+08	1.35069e+08	1.35208e+08	1.20058e+08	1.47247e+08	-	-	-	-
Com_1711_neg	alpha-D-Glucopyranosyl 2-O-(2-methylbutanoyl)-alpha-D-glucopyranoside	C17 H30 O12	472.18	5.07	471.173	Invalid mass	No results	No results	-	-	-	-	1.22544e+08	8.92084e+07	9.25422e+07	8.40145e+07	1.05603e+08	1.51198e+08	-	-	-	-
Com_1720_neg	Prostaglandin G2	C20 H32 O6	368.219	7.468	349.202	No results	No results	Full match	Lipids and lipid-like molecules	Fatty Acyls	Eicosanoids	Prostaglandins and related compounds	2.17924e+06	3.06271e+06	3.4397e+06	2.28018e+06	898349	1.49864e+08	-	-	-	-
Com_1721_neg	19(R)-Hydroxy-prostaglandin E2	C20 H32 O6	350.209	7.462	349.201	Invalid mass	No results	No results	Lipids and lipid-like molecules	Fatty Acyls	Eicosanoids	Prostaglandins and related compounds	2.17924e+06	3.21179e+06	3.4397e+06	2.22103e+06	898349	1.49864e+08	-	-	-	-
Com_1744_neg	Sucrose	C12 H22 O11	342.115	1.556	341.107	Full match	No results	Full match	Organic oxygen compounds	Organooxygen compounds	Carbohydrates and carbohydrate conjugates	O-glycosyl compounds	8.82217e+07	9.51358e+07	1.11202e+08	9.17414e+07	7.00352e+07	1.48141e+08	-	-	-	-
Com_1797_neg	Thymidine 5'-monophosphate	C10 H15 N2 O8 P	322.056	2.934	321.049	Full match	No results	Full match	Nucleosides, nucleotides, and analogues	Pyrimidine nucleotides	Pyrimidine deoxyribonucleotides	Pyrimidine 2'-deoxyribonucleoside monophosphates	7.67313e+06	1.75965e+07	1.27806e+07	1.111e+07	1.23604e+07	1.66244e+07	-	-	-	-
Com_1840_neg	Prostaglandin A3	C20 H28 O4	314.184	5.982	313.176	Invalid mass	No results	No results	Lipids and lipid-like molecules	Fatty Acyls	Eicosanoids	Prostaglandins and related compounds	8.59485e+07	1.06175e+08	1.20101e+08	1.10853e+08	5.79355e+07	4.60245e+07	-	-	-	-
Com_1889_neg	Hexadecanedioic acid	C16 H30 O4	286.214	7.086	285.207	Full match	No results	No results	Lipids and lipid-like molecules	Fatty Acyls	Fatty acids and conjugates	Long-chain fatty acids	8.72764e+07	1.13284e+08	1.08495e+08	1.03814e+08	1.2331e+08	1.30375e+08	-	-	-	-
Com_1902_neg	2'-Deoxyuridine	C9 H12 N2 O5	228.074	2.922	227.067	Full match	No results	Full match	Nucleosides, nucleotides, and analogues	Pyrimidine nucleosides	Pyrimidine 2'-deoxyribonucleosides	Pyrimidine 2'-deoxyribonucleosides	1.00168e+08	1.02137e+08	9.61723e+07	1.13293e+08	1.05016e+08	7.85906e+07	-	-	-	-
Com_1929_neg	Tetracycline	C22 H24 N2 O8	444.149	3.929	443.142	Invalid mass	No results	No results	Phenylpropanoids and polyketides	Tetracyclines	Not available	Tetracyclines	9.05294e+07	1.15757e+08	1.05517e+08	1.08337e+08	9.41958e+07	1.34582e+08	-	-	-	-
Com_2015_neg	Biopterin	C9 H11 N5 O3	191.079	1.39	190.071	Invalid mass	No results	No results	Organoheterocyclic compounds	Pteridines and derivatives	Pterins and derivatives	Biopterins and derivatives	9.87301e+07	1.13596e+08	5.38575e+07	9.87127e+07	9.12961e+07	1.32909e+07	-	-	-	-
Com_2076_neg	Melatonin	C13 H16 N2 O2	232.121	5.533	231.113	No results	No results	Full match	Organoheterocyclic compounds	Indoles and derivatives	Indoles	3-alkylindoles	1.02441e+08	1.09356e+08	1.04533e+08	1.16067e+08	9.62905e+07	8.41454e+06	-	-	-	-
Com_2245_neg	2-(1-{2-[(3-furylmethyl)amino]-2-oxoethyl}cyclohexyl)acetic acid	C15 H21 N O4	279.147	6.203	278.139	Full match	No results	No results	-	-	-	-	4.45747e+07	5.73829e+07	4.63895e+07	5.15051e+07	2.93989e+07	1.17768e+08	-	-	-	-
Com_2264_neg	Corchorifatty acid F	C18 H32 O5	328.225	7.04	327.217	Full match	No results	No results	Lipids and lipid-like molecules	Fatty Acyls	Lineolic acids and derivatives	Lineolic acids and derivatives	8.13601e+07	8.55785e+07	7.11794e+07	1.00731e+08	1.05233e+08	1.14935e+08	-	-	-	-
Com_2296_neg	(±)9-HpODE	C18 H32 O4	294.219	6.759	293.212	Invalid mass	No results	No match	-	-	-	-	6.9052e+07	6.56583e+07	9.85465e+07	7.90737e+07	9.41528e+07	3.51005e+07	-	-	-	-
Com_2416_neg	D-myo-Inositol 1,4-bisphosphate	C6 H14 O12 P2	304.019	1.207	338.988	Invalid mass	Invalid mass	No results	Organic oxygen compounds	Organooxygen compounds	Alcohols and polyols	Inositol phosphates	201074	190015	169152	184016	167564	213985	-	-	-	-
Com_2440_neg	methadone-d9	C21 H18 [2]H9 N O	317.955	1.309	316.948	Invalid mass	No results	No results	-	-	-	-	1.43774e+07	1.00802e+07	9.05882e+06	1.23785e+07	1.17641e+07	1.08807e+08	-	-	-	-
Com_2671_neg	Prostaglandin A2	C20 H30 O4	334.211	7.01	379.21	Invalid mass	No results	No results	Lipids and lipid-like molecules	Fatty Acyls	Eicosanoids	Prostaglandins and related compounds	5.45207e+07	5.28545e+07	6.04833e+07	5.45631e+07	5.418e+07	5.67725e+07	-	-	-	-
Com_2730_neg	2-Hydroxy-1-(4-methoxyphenyl)propyl hexopyranoside	C16 H24 O8	390.153	5.336	389.146	Invalid mass	No results	No results	-	-	-	-	8.70311e+07	7.84927e+07	7.95544e+07	7.97023e+07	7.7115e+07	7.61306e+06	-	-	-	-
Com_2855_neg	Pseudouridine	C9 H12 N2 O6	244.069	2.748	243.062	Full match	No results	Full match	Nucleosides, nucleotides, and analogues	Nucleoside and nucleotide analogues	Not available	Nucleoside and nucleotide analogues	4.58743e+07	7.87617e+07	7.89816e+07	7.67465e+07	5.50975e+07	6.3076e+07	-	-	-	-
Com_2879_neg	2-[(3S)-1-(Cyclohexylmethyl)-3-pyrrolidinyl]-5-fluoro-1H-benzimidazole	C18 H24 F N3	301.2	5.101	300.193	Invalid mass	No results	No results	Organoheterocyclic compounds	Benzimidazoles	Not available	Benzimidazoles	2.61229e+06	2.24736e+06	2.28485e+06	2.42339e+06	2.19012e+06	2.24139e+06	-	-	-	-
Com_2885_neg	N1-[4-(trifluoromethyl)phenyl]-2-phenylbutanamide	C17 H16 F3 N O	307.119	3.806	306.112	Full match	No results	No results	-	-	-	-	657811	704060	681233	718801	742535	692729	-	-	-	-
Com_2887_neg	Cannabidiolic acid	C22 H30 O4	358.214	6.687	357.207	Full match	No results	No results	Benzenoids	Benzene and substituted derivatives	Benzoic acids and derivatives	Hydroxybenzoic acid derivatives	5.63279e+07	7.4541e+07	7.80319e+07	6.02199e+07	5.55289e+07	8.33844e+07	-	-	-	-
Com_2927_neg	4-fluoro-N-[4-(4-methylpiperazino)phenyl]benzenesulfonamide	C17 H20 F N3 O2 S	349.127	5.14	348.12	Full match	No results	No results	-	-	-	-	2.33641e+07	5.74884e+07	7.695e+07	5.82993e+07	3.74113e+07	5.02299e+07	-	-	-	-
Com_2936_neg	Aldosterone	C21 H28 O5	406.202	6.409	405.195	Invalid mass	No results	No results	Lipids and lipid-like molecules	Steroids and steroid derivatives	Hydroxysteroids	21-hydroxysteroids	3.08552e+07	5.14149e+07	3.26496e+07	7.56688e+07	3.01685e+07	9.03043e+07	-	-	-	-
Com_2943_neg	Ribitol	C5 H12 O5	152.067	0.041	151.06	No results	Invalid mass	No results	Organic oxygen compounds	Organooxygen compounds	Carbohydrates and carbohydrate conjugates	Sugar alcohols	4.33968e+07	3.79811e+07	4.57622e+07	8.28481e+07	5.86066e+07	6.00964e+07	-	-	-	-
Com_3109_neg	Corticosterone	C21 H30 O4	346.217	7.342	345.21	Invalid mass	No results	No results	Lipids and lipid-like molecules	Steroids and steroid derivatives	Hydroxysteroids	21-hydroxysteroids	1.62391e+06	1.82511e+06	1.78267e+06	1.83689e+06	1.85481e+06	2.22159e+06	-	-	-	-
Com_3191_neg	5-Methyltetrahydrofolic acid	C20 H25 N7 O6	459.185	5.51	458.178	Full match	No results	Full match	Organoheterocyclic compounds	Pteridines and derivatives	Pterins and derivatives	Tetrahydrofolic acids	9.22948e+06	5.60465e+07	6.07308e+07	5.958e+07	2.10979e+06	8.30945e+07	-	-	-	-
Com_3309_neg	(3beta,9xi)-3-(beta-D-Glucopyranosyloxy)-14-hydroxycard-20(22)-enolide	C29 H44 O9	582.301	5.672	581.294	Invalid mass	No results	No results	-	-	-	-	8.41953e+07	5.60426e+07	5.50489e+07	2.09677e+07	4.96426e+07	2.5543e+07	-	-	-	-
Com_3336_neg	N-α-Acetyl-L-asparagine	C6 H10 N2 O4	174.063	3.567	173.056	Invalid mass	No results	No results	Organic acids and derivatives	Carboxylic acids and derivatives	Amino acids, peptides, and analogues	Asparagine and derivatives	3.259e+07	4.07439e+07	3.19505e+07	3.24498e+07	3.1354e+07	7.90242e+07	-	-	-	-
Com_3385_neg	D-Glucuronic acid	C6 H10 O7	194.042	1.596	193.035	No results	No results	Full match	Nucleosides, nucleotides, and analogues	Pyrimidine nucleotides	Pyrimidine nucleotide sugars	Pyrimidine nucleotide sugars	5.14316e+07	6.80221e+07	5.93224e+07	5.87842e+07	6.54585e+07	5.15826e+07	-	-	-	-
Com_3747_neg	16-Hydroxyhexadecanoic acid	C16 H32 O3	272.235	7.671	271.227	Full match	No results	No results	Lipids and lipid-like molecules	Fatty Acyls	Fatty acids and conjugates	Long-chain fatty acids	4.70388e+07	6.12787e+07	5.94375e+07	5.80711e+07	6.26937e+07	4.97801e+07	-	-	-	-
Com_3828_neg	Leukotriene C4	C30 H47 N3 O9 S	625.306	4.927	624.299	Full match	No results	No results	Organic acids and derivatives	Carboxylic acids and derivatives	Amino acids, peptides, and analogues	Oligopeptides	7.22812e+07	3.91717e+07	5.30333e+07	3.71467e+07	3.30277e+07	1.21003e+06	-	-	-	-
Com_3838_neg	Prostaglandin E3	C20 H30 O5	386.18	2.284	385.172	Invalid mass	No results	No results	Lipids and lipid-like molecules	Fatty Acyls	Eicosanoids	Prostaglandins and related compounds	6.15721e+07	5.21469e+07	5.80325e+07	5.58476e+07	5.25042e+07	6.14253e+07	-	-	-	-
Com_3842_neg	N1-cyclohexyl-4-(4-fluorobenzyl)-1,4-diazepane-1-carbothioamide	C19 H28 F N3 S	349.2	5.555	348.192	Full match	No results	No results	-	-	-	-	1.44917e+06	1.55519e+06	1.51369e+06	1.52238e+06	1.50389e+06	1.20496e+06	-	-	-	-
Com_3871_neg	D(+)-Phenyllactic acid	C9 H10 O3	120.057	5.633	165.055	Invalid mass	No results	No results	Phenylpropanoids and polyketides	Phenylpropanoic acids	Not available	Phenylpropanoic acids	8.97113e+06	8.4004e+06	6.02497e+06	8.35624e+06	1.53931e+07	4.94445e+06	-	-	-	-
Com_3948_neg	Estropipate	C22 H32 N2 O5 S	436.203	3.923	473.152	No results	No results	Full match	Lipids and lipid-like molecules	Steroids and steroid derivatives	Sulfated steroids	Sulfated steroids	4.34583e+07	3.25981e+07	4.8089e+07	5.26749e+07	4.50563e+07	6.60575e+07	-	-	-	-
Com_3977_neg	N-Acetyl-L-methionine	C7 H13 N O3 S	191.061	5.277	190.054	Full match	No results	Full match	Organic acids and derivatives	Carboxylic acids and derivatives	Amino acids, peptides, and analogues	Methionine and derivatives	4.33721e+07	4.27166e+07	4.35569e+07	4.98129e+07	5.8695e+07	768853	-	-	-	-
Com_3981_neg	5-(tert-butyl)-2-methyl-N-(5-methyl-3-isoxazolyl)-3-furamide	C14 H18 N2 O3	262.135	5.32	261.128	Invalid mass	No results	No results	-	-	-	-	713242	680001	656614	681447	664208	620085	-	-	-	-
Com_4058_neg	15(S)-HpEPE	C20 H30 O4	334.214	7.672	333.207	Full match	No results	Full match	Lipids and lipid-like molecules	Fatty Acyls	Eicosanoids	Hydroperoxyeicosapentaenoic acids	1.48827e+06	3.24353e+06	3.46957e+06	2.54302e+06	2.1431e+06	6.40395e+07	-	-	-	-
Com_4069_neg	Gamma-Caprolactone	C6 H10 O2	114.068	6.912	227.128	No results	No results	Full match	Organoheterocyclic compounds	Lactones	Gamma butyrolactones	Gamma butyrolactones	2.73869e+07	3.9854e+07	4.88824e+07	3.76064e+07	4.20894e+07	6.3807e+07	-	-	-	-
Com_4087_neg	15-Deoxy-Δ12,14-prostaglandin D2	C20 H30 O4	316.201	7.806	361.199	Invalid mass	No results	No results	Lipids and lipid-like molecules	Fatty Acyls	Eicosanoids	Prostaglandins and related compounds	3.81414e+07	5.56668e+07	5.32232e+07	4.47697e+07	4.52038e+07	1.50346e+07	-	-	-	-
Com_4160_neg	Ouabain	C29 H44 O12	584.28	5.263	583.273	Invalid mass	No results	No results	Lipids and lipid-like molecules	Steroids and steroid derivatives	Steroid lactones	Cardenolide glycosides and derivatives	4.98965e+07	4.54482e+07	5.26774e+07	4.17532e+07	4.20267e+07	3.63759e+07	-	-	-	-
Com_4302_neg	2-(2-carboxy-2-methylpropyl)-4,6-dimethylbenzoic acid	C14 H18 O4	250.12	5.936	249.113	Full match	No results	No results	-	-	-	-	4.56054e+07	5.18967e+07	5.00273e+07	4.83863e+07	5.0792e+07	5.20119e+07	-	-	-	-
Com_4431_neg	2-Methylhippuric acid	C10 H11 N O3	211.084	5.569	210.076	Invalid mass	No results	No match	Benzenoids	Benzene and substituted derivatives	Benzoic acids and derivatives	Hippuric acids	5.95742e+07	4.54376e+07	4.51445e+07	5.241e+07	4.32687e+07	4.16539e+07	-	-	-	-
Com_4571_neg	5α-Dihydrotestosterone	C19 H30 O2	290.224	8.155	289.217	Full match	No results	Full match	Lipids and lipid-like molecules	Steroids and steroid derivatives	Androstane steroids	Androgens and derivatives	653452	1.07425e+06	1.09236e+06	676737	647056	5.50535e+07	-	-	-	-
Com_4822_neg	JWH 250 N-pentanoic acid metabolite	C22 H23 N O4	365.159	5.32	364.151	Invalid mass	No results	No results	Organoheterocyclic compounds	Indoles and derivatives	Phenylacetylindoles	Phenylacetylindoles	2.0114e+07	1.33679e+07	1.59084e+07	1.69534e+07	1.53183e+07	1.97293e+07	-	-	-	-
Com_4880_neg	β-Estradiol-17β-glucuronide	C24 H32 O8	448.213	6.187	447.206	Invalid mass	No results	No results	Lipids and lipid-like molecules	Steroids and steroid derivatives	Steroidal glycosides	Steroidal glycosides	3.6669e+06	3.76768e+06	3.39939e+06	3.44408e+06	3.68367e+06	5.16187e+06	-	-	-	-
Com_4902_neg	Cmp_257	C20 H32 O5	334.214	6.63	333.207	Invalid mass	No results	No match	-	-	-	-	6.39058e+06	5.64327e+06	5.70613e+06	6.71272e+06	5.37869e+06	5.06995e+07	-	-	-	-
Com_4950_neg	Deoxyribose 5-Phosphate	C5 H11 O7 P	214.024	1.345	213.016	No results	No results	Full match	-	-	-	-	3.0614e+07	3.13361e+07	8.69888e+06	3.04459e+07	2.62467e+07	9.61424e+06	-	-	-	-
Com_5000_neg	5(S)-HpEPE	C20 H30 O4	334.214	8.324	333.206	Full match	No results	Full match	Lipids and lipid-like molecules	Fatty Acyls	Eicosanoids	Hydroperoxyeicosapentaenoic acids	4.03683e+06	5.09767e+06	4.3755e+06	5.17112e+06	4.28813e+06	4.96826e+07	-	-	-	-
Com_5008_neg	N1-morpholinocarbothioylbenzamide	C12 H14 N2 O2 S	250.077	5.164	249.07	Full match	No results	No results	-	-	-	-	2.64831e+07	2.73967e+07	1.01181e+07	1.63212e+07	8.56222e+06	4.95693e+07	-	-	-	-
Com_5025_neg	JWH 018 N-pentanoic acid metabolite	C24 H21 N O3	407.132	5.045	406.125	Invalid mass	No results	No results	Organoheterocyclic compounds	Indoles and derivatives	Naphthoylindoles	Naphthoylindoles	3.99024e+07	3.74001e+07	3.70012e+07	3.7173e+07	2.54823e+07	4.92765e+07	-	-	-	-
Com_5354_neg	Ofloxacin impurity E	C17 H18 F N3 O4	347.132	3.287	346.125	Invalid mass	No results	No results	Organoheterocyclic compounds	Quinolines and derivatives	Quinoline carboxylic acids	Quinoline carboxylic acids	3.01561e+07	3.97955e+07	3.84542e+07	3.63773e+07	3.53805e+07	4.00383e+07	-	-	-	-
Com_5443_neg	6-chloro-2-methyl-4-[(2,3,4,5,6-pentamethylbenzyl)oxy]quinoline	C22 H24 Cl N O	353.158	5.665	352.15	Invalid mass	No results	No results	-	-	-	-	3.37001e+07	3.75489e+07	3.75589e+07	3.77874e+07	2.62071e+07	3.83247e+07	-	-	-	-
Com_5547_neg	α-Estradiol	C18 H24 O2	272.173	6.129	271.166	Invalid mass	No results	No results	Lipids and lipid-like molecules	Steroids and steroid derivatives	Estrane steroids	Estrogens and derivatives	7.88382e+06	1.12135e+07	3.67916e+07	9.48209e+06	2.16173e+07	1.32195e+07	-	-	-	-
Com_5574_neg	Oxytetracycline	C22 H24 N2 O9	460.144	2.695	459.136	Invalid mass	No results	No results	Phenylpropanoids and polyketides	Tetracyclines	Not available	Tetracyclines	2.61924e+07	2.01412e+07	2.25495e+07	2.53543e+07	2.25593e+07	4.29854e+07	-	-	-	-
Com_5788_neg	Tanespimycin	C31 H43 N3 O8	621.275	5.049	620.268	Invalid mass	No results	No results	Phenylpropanoids and polyketides	Macrolactams	Not available	Macrolactams	4.31914e+07	2.696e+07	3.08655e+07	3.06366e+07	2.0133e+07	3.49565e+07	-	-	-	-
Com_5929_neg	8-iso Prostaglandin A2	C20 H30 O4	316.201	7.682	361.199	Invalid mass	No results	No results	Lipids and lipid-like molecules	Fatty Acyls	Eicosanoids	Prostaglandins and related compounds	2.40236e+07	3.48123e+07	3.3746e+07	3.03761e+07	3.11888e+07	2.12757e+07	-	-	-	-
Com_6128_neg	Lauric Acid	C12 H24 O2	200.177	6.953	199.17	No results	No results	Full match	Lipids and lipid-like molecules	Fatty Acyls	Fatty acids and conjugates	Medium-chain fatty acids	1.34902e+07	1.63669e+07	1.58203e+07	1.5697e+07	1.10238e+07	3.81321e+07	-	-	-	-
Com_6189_neg	Hex2Cer 50:13;2O	C62 H95 N O13	1107.69	7.311	1106.68	No results	Invalid mass	No results	-	-	-	-	5.95435e+06	1.07519e+07	7.83719e+06	9.7514e+06	1.00574e+07	3.75866e+07	-	-	-	-
Com_6195_neg	1-(2,4-dihydroxyphenyl)-2-(3,5-dimethoxyphenyl)propan-1-one	C17 H18 O5	604.233	3.907	603.226	Invalid mass	No results	No results	-	-	-	-	2.62586e+07	3.06145e+07	3.19651e+07	3.05965e+07	2.61468e+07	3.73386e+07	-	-	-	-
Com_6470_neg	Prostaglandin D1	C20 H34 O5	336.23	6.823	335.223	Invalid mass	No results	No match	Lipids and lipid-like molecules	Fatty Acyls	Eicosanoids	Prostaglandins and related compounds	2.8167e+07	1.94062e+07	2.15194e+07	1.46497e+07	1.56215e+07	3.56873e+07	-	-	-	-
Com_6519_neg	Deoxyinosine	C10 H12 N4 O4	252.085	4.091	251.077	No results	No results	Full match	Nucleosides, nucleotides, and analogues	Purine nucleosides	Purine 2'-deoxyribonucleosides	Purine 2'-deoxyribonucleosides	2.64901e+06	3.0956e+07	2.69796e+06	2.77301e+06	3.61123e+06	1.11832e+06	-	-	-	-
Com_6592_neg	1-methyl-N-(4-piperidinophenyl)-1H-imidazole-4-sulfonamide	C15 H20 N4 O2 S	320.137	5.844	319.13	Invalid mass	No results	No results	-	-	-	-	2.72648e+07	2.76894e+07	2.75497e+07	2.5421e+07	2.18567e+07	1.94199e+07	-	-	-	-
Com_6747_neg	Prostaglandin D3	C20 H30 O5	332.196	6.711	331.189	Invalid mass	No results	No results	Lipids and lipid-like molecules	Fatty Acyls	Eicosanoids	Prostaglandins and related compounds	1.23612e+07	1.15058e+07	1.44733e+07	1.27685e+07	9.64546e+06	2.15547e+06	-	-	-	-
Com_7002_neg	Puromycin	C22 H29 N7 O5	471.221	1.796	470.214	Full match	No results	No results	Nucleosides, nucleotides, and analogues	Purine nucleosides	Purine 3'-deoxyribonucleosides	Purine 3'-deoxyribonucleosides	3.3823e+07	2.00733e+07	2.35469e+07	2.37365e+07	2.07016e+07	1.10283e+07	-	-	-	-
Com_7360_neg	4-phenylbenzo[4,5]imidazo[1,2-a]pyrimidin-2-amine	C16 H12 N4	260.104	7.371	259.097	Invalid mass	No results	No results	-	-	-	-	1.15758e+07	2.05065e+07	1.88858e+07	1.77095e+07	2.59013e+07	2.9767e+07	-	-	-	-
Com_7429_neg	Spiculisporic Acid	C17 H28 O6	328.188	5.921	373.187	No results	No results	Full match	Organic acids and derivatives	Carboxylic acids and derivatives	Tricarboxylic acids and derivatives	Tricarboxylic acids and derivatives	2.20037e+07	2.24878e+07	1.87754e+07	2.20082e+07	1.68296e+07	2.93522e+07	-	-	-	-
Com_7718_neg	Prostaglandin F3α	C20 H32 O5	398.233	8.457	397.226	Invalid mass	No results	No results	Lipids and lipid-like molecules	Fatty Acyls	Eicosanoids	Prostaglandins and related compounds	2.4398e+07	2.23985e+07	2.07937e+07	1.72309e+07	2.49779e+07	1.43687e+07	-	-	-	-
Com_7725_neg	4-benzyl-N-(4-fluorophenyl)tetrahydro-1(2H)-pyrazinecarboxamide	C18 H20 F N3 O	331.174	5.492	330.167	Invalid mass	No results	No results	-	-	-	-	2.22489e+07	2.12068e+07	2.36487e+07	2.36081e+07	2.44975e+07	6.52799e+06	-	-	-	-
Com_7818_neg	Dl-3,4-Dihydroxymandelic Acid	C8 H8 O5	184.036	3.811	183.029	No results	No results	Full match	-	-	-	-	1.1137e+07	9.90247e+06	1.04081e+07	6.72916e+06	6.88111e+06	2.71918e+07	-	-	-	-
Com_7852_neg	Lapatinib Ditosylate	C29 H26 Cl F N4 O4 S	580.133	5.638	579.126	No results	No results	Full match	-	-	-	-	1.76579e+07	2.37003e+07	2.17385e+07	2.10811e+07	1.65409e+07	9.68506e+06	-	-	-	-
Com_7913_neg	Arachidonic acid	C20 H32 O2	304.24	6.562	303.232	No results	No results	Full match	Lipids and lipid-like molecules	Fatty Acyls	Fatty acids and conjugates	Long-chain fatty acids	1.69165e+07	1.99825e+07	1.79907e+07	1.94264e+07	1.18673e+07	2.67549e+07	-	-	-	-
Com_7938_neg	JWH 018 N-(5-hydroxypentyl) β-D-Glucuronide	C30 H31 N O8	533.196	3.097	532.189	Invalid mass	No results	No results	-	-	-	-	1.65935e+07	1.84324e+07	2.02216e+07	1.73146e+07	1.68515e+07	2.66657e+07	-	-	-	-
Com_7940_neg	Thromboxane B1	C20 H36 O6	372.251	6.778	371.243	Full match	No results	No results	-	-	-	-	1.37649e+07	2.18644e+07	2.11157e+07	2.01821e+07	2.22872e+07	1.08341e+07	-	-	-	-
Com_8090_neg	LNAPS 18:0/N-2:0	C26 H50 N O10 P	567.319	6.821	566.312	No results	Full match	No results	-	-	-	-	7.87907e+06	1.23076e+07	1.06652e+07	1.039e+07	1.1213e+07	2.58291e+07	-	-	-	-
Com_8297_neg	cAMP	C10 H12 N5 O6 P	329.052	3.556	328.045	No results	No results	Full match	Nucleosides, nucleotides, and analogues	Purine nucleotides	Cyclic purine nucleotides	3',5'-cyclic purine nucleotides	1.08435e+07	1.13182e+07	1.17632e+07	1.13121e+07	1.13614e+07	2.47462e+07	-	-	-	-
Com_8303_neg	Prostaglandin A1	C20 H32 O4	372.204	6.341	371.197	Invalid mass	No results	No results	Lipids and lipid-like molecules	Fatty Acyls	Eicosanoids	Prostaglandins and related compounds	9.78764e+06	1.3667e+07	2.10278e+07	8.08479e+06	1.36716e+07	8.68721e+06	-	-	-	-
Com_8375_neg	N-(2,5-diethoxy-4-morpholinophenyl)-4-methoxybenzenesulfonamide	C21 H28 N2 O6 S	454.18	2.027	435.162	Invalid mass	No results	No results	-	-	-	-	2.01423e+07	2.13327e+07	1.83223e+07	1.82599e+07	1.84613e+07	1.39348e+07	-	-	-	-
Com_8444_neg	Nonanoic acid	C9 H18 O2	158.13	7.162	315.253	No results	No results	Full match	Lipids and lipid-like molecules	Fatty Acyls	Fatty acids and conjugates	Medium-chain fatty acids	7.88091e+06	2.09842e+07	1.13607e+07	887751	1.08122e+07	1.53938e+07	-	-	-	-
Com_8523_neg	10-Hydroxydecanoic acid	C10 H20 O3	188.14	6.604	187.133	No results	No results	Full match	Organic acids and derivatives	Hydroxy acids and derivatives	Medium-chain hydroxy acids and derivatives	Medium-chain hydroxy acids and derivatives	5.37446e+06	7.48222e+06	6.66558e+06	6.68259e+06	4.86852e+06	8.93757e+06	-	-	-	-
Com_8556_neg	12-Hydroxydodecanoic acid	C12 H24 O3	216.172	7.261	215.165	Full match	No results	No results	Organic acids and derivatives	Hydroxy acids and derivatives	Medium-chain hydroxy acids and derivatives	Medium-chain hydroxy acids and derivatives	3.3081e+06	3.45886e+06	3.53805e+06	2.99351e+06	3.074e+06	5.32555e+06	-	-	-	-
Com_8760_neg	2'-O-Methylguanosine	C11 H15 N5 O5	297.105	4.808	296.098	Invalid mass	No results	No results	Nucleosides, nucleotides, and analogues	Purine nucleosides	Not available	Purine nucleosides	4.11673e+06	4.38942e+06	1.91164e+07	6.09143e+06	4.71249e+06	4.29561e+06	-	-	-	-
Com_8808_neg	5-[(Benzoyloxy)methyl]-4,5,6-trihydroxy-2-cyclohexen-1-yl benzoate	C21 H20 O7	338.121	2.165	383.119	Invalid mass	No results	No results	Benzenoids	Benzene and substituted derivatives	Benzoic acids and derivatives	Benzoic acid esters	7.90355e+06	9.4074e+06	8.77684e+06	8.10031e+06	7.08956e+06	2.22237e+07	-	-	-	-
Com_8855_neg	L-Malate	C4 H6 O5	134.022	3.303	133.015	No results	No results	Full match	Organic acids and derivatives	Hydroxy acids and derivatives	Beta hydroxy acids and derivatives	Beta hydroxy acids and derivatives	1.61277e+07	1.39376e+07	1.46387e+07	1.4716e+07	1.36936e+07	576849	-	-	-	-
Com_9192_neg	Maltotriose	C18 H32 O16	504.169	2.577	503.161	No results	No results	Full match	Organic oxygen compounds	Organooxygen compounds	Carbohydrates and carbohydrate conjugates	Oligosaccharides	1.78087e+07	8.80979e+06	6.04494e+06	1.78939e+07	1.84057e+07	3.91922e+06	-	-	-	-
Com_9222_neg	N-Acetyl-1-aspartylglutamic acid	C11 H16 N2 O8	304.09	2.325	303.083	Full match	No results	Full match	Organic acids and derivatives	Carboxylic acids and derivatives	Amino acids, peptides, and analogues	Dipeptides	1.86129e+07	1.73651e+07	1.69323e+07	1.87505e+07	1.55382e+07	1.90791e+07	-	-	-	-
Com_9284_neg	Glycerol-3-phosphate	C3 H9 O6 P	172.013	1.24	171.006	No results	No results	Full match	Lipids and lipid-like molecules	Glycerophospholipids	Glycerophosphates	Glycerophosphates	201764	209157	213749	209014	169192	191346	-	-	-	-
Com_9386_neg	O-Phospho-L-Tyrosine	C9 H12 N O6 P	261.041	5.705	260.033	No results	No results	Full match	Organic acids and derivatives	Carboxylic acids and derivatives	Amino acids, peptides, and analogues	Phenylalanine and derivatives	1.32408e+07	1.73116e+07	1.26046e+07	1.16386e+07	1.10377e+07	1.43465e+07	-	-	-	-
Com_9660_neg	5-OxoETE	C20 H30 O3	318.217	8.215	363.215	Invalid mass	No results	No results	Lipids and lipid-like molecules	Fatty Acyls	Fatty acids and conjugates	Long-chain fatty acids	1.0622e+07	1.6384e+07	1.36293e+07	1.09913e+07	1.34682e+07	1.1381e+07	-	-	-	-
Com_9775_neg	Morphine 6-β-D-glucuronide	C23 H27 N O9	461.176	3.923	460.169	Invalid mass	No results	No results	-	-	-	-	1.40636e+07	1.60802e+07	1.24371e+07	1.34302e+07	1.50038e+07	1.7904e+07	-	-	-	-
Com_9904_neg	LPI 16:0	C25 H49 O12 P	572.296	9.497	571.289	No results	Full match	No results	Lipids and lipid-like molecules	Glycerophospholipids	Glycerophosphoinositols	Phosphatidylinositols	443595	411477	420468	437937	404483	455952	-	-	-	-
Com_9945_neg	Hex2Cer 51:13;2O	C63 H97 N O13	1121.71	7.445	1120.7	No results	Invalid mass	No results	-	-	-	-	2.44697e+06	5.37466e+06	4.50486e+06	5.25164e+06	5.06922e+06	1.77792e+07	-	-	-	-
Com_10198_neg	Cynaropicrin	C19 H22 O6	392.143	1.973	391.135	Invalid mass	No results	No results	Lipids and lipid-like molecules	Prenol lipids	Terpene lactones	Guaianolides and derivatives	5.33981e+06	1.4956e+07	8.17099e+06	9.81843e+06	1.07039e+07	1.13564e+07	-	-	-	-
Com_10232_neg	Hex3Cer 37:4;2O	C55 H97 N O18	1105.68	7.623	1104.67	No results	Invalid mass	No results	-	-	-	-	2.73271e+06	4.15372e+06	3.33792e+06	1.63137e+06	1.52334e+07	1.01295e+07	-	-	-	-
Com_10326_neg	5-(3,4-dihydroxybenzylidene)hexahydropyrimidine-2,4,6-trione	C11 H8 N2 O5	248.046	3.492	247.039	Invalid mass	No results	No results	-	-	-	-	1.76341e+07	9.54341e+06	4.67583e+06	6.1327e+06	1.09323e+07	7.68988e+06	-	-	-	-
Com_10466_neg	UMP	C9 H13 N2 O9 P	324.035	1.483	323.028	No results	No results	Full match	Nucleosides, nucleotides, and analogues	Pyrimidine nucleotides	Pyrimidine ribonucleotides	Pyrimidine ribonucleoside monophosphates	171824	184707	186677	204196	169742	214073	-	-	-	-
Com_10982_neg	8-chloro-6-(trifluoromethyl)imidazo[1,2-a]pyridine-2-carbohydrazide	C9 H6 Cl F3 N4 O	278.188	7.097	277.18	Invalid mass	No results	No results	-	-	-	-	1.54183e+07	1.20473e+07	1.25496e+07	1.26669e+07	1.02785e+07	1.06479e+07	-	-	-	-
Com_11145_neg	Lysope 14:0	C19 H40 N O7 P	425.256	6.426	424.249	No results	No results	Full match	Lipids and lipid-like molecules	Glycerophospholipids	Glycerophosphoethanolamines	1-acyl-sn-glycero-3-phosphoethanolamines	1.67555e+06	1.25113e+07	1.52839e+06	1.65835e+06	8.65325e+06	1.99529e+06	-	-	-	-
Com_11210_neg	15(S)-HpETE	C20 H32 O4	336.23	7.123	335.222	Full match	No results	Full match	Lipids and lipid-like molecules	Fatty Acyls	Eicosanoids	Hydroperoxyeicosatetraenoic acids	4.16554e+06	5.08661e+06	2.31597e+06	5.2725e+06	4.83911e+06	1.40984e+07	-	-	-	-
Com_11374_neg	13,14-Dihydro-15-keto prostaglandin F2α	C20 H34 O5	390.216	6.717	389.209	Invalid mass	No results	No results	Lipids and lipid-like molecules	Fatty Acyls	Eicosanoids	Prostaglandins and related compounds	1.26804e+06	1.2543e+06	1.25731e+06	1.29555e+06	1.50658e+06	851211	-	-	-	-
Com_11441_neg	3-(2-Naphthyl)-D-Alanine	C13 H13 N O2	215.094	6.273	214.087	No results	No results	Full match	-	-	-	-	8.51319e+06	6.8273e+06	6.58529e+06	8.65395e+06	7.98205e+06	9.90092e+06	-	-	-	-
Com_11663_neg	LPE 18:3	C23 H42 N O7 P	475.269	8.215	474.262	No results	Full match	No results	Lipids and lipid-like molecules	Glycerophospholipids	Glycerophosphoethanolamines	1-acyl-sn-glycero-3-phosphoethanolamines	1.1486e+06	1.34722e+06	1.27406e+06	1.44731e+06	1.22775e+06	2.59159e+06	-	-	-	-
Com_11892_neg	Desalkylflurazepam-d4	C15 H6 [2]H4 Cl F N2 O	177.078	5.597	176.071	Invalid mass	No results	No results	-	-	-	-	2.99124e+06	9.4752e+06	1.05838e+07	1.09133e+07	9.35916e+06	1.05614e+07	-	-	-	-
Com_11973_neg	LysoPE 18:2	C23 H44 N O7 P	477.285	8.931	476.278	No results	No results	Full match	-	-	-	-	433741	402781	375248	414305	407004	460128	-	-	-	-
Com_11992_neg	LPC 20:4	C28 H50 N O7 P	589.337	8.775	588.33	No results	Invalid mass	No results	Lipids and lipid-like molecules	Glycerophospholipids	Glycerophosphocholines	Phosphocholines	234340	236839	231636	260661	254139	1.22313e+07	-	-	-	-
Com_12489_neg	10-Undecenoic acid	C11 H20 O2	184.145	7.108	183.138	No results	No results	Full match	Lipids and lipid-like molecules	Fatty Acyls	Fatty acids and conjugates	Medium-chain fatty acids	1.49143e+06	2.46436e+06	5.15372e+06	1.5048e+06	1.78001e+06	7.03504e+06	-	-	-	-
Com_12522_neg	Deoxycholic acid	C24 H40 O4	392.292	7.06	391.285	Full match	No results	Full match	Lipids and lipid-like molecules	Steroids and steroid derivatives	Bile acids, alcohols and derivatives	Dihydroxy bile acids, alcohols and derivatives	6.59328e+06	8.64594e+06	8.71739e+06	8.81642e+06	6.78661e+06	1.08672e+07	-	-	-	-
Com_12640_neg	5-(3-cyclohexylprop-1-ynyl)nicotinic acid	C15 H17 N O2	243.129	6.222	242.122	Invalid mass	No results	No results	-	-	-	-	7.08633e+06	9.45439e+06	6.38896e+06	5.04988e+06	7.78936e+06	1.05158e+07	-	-	-	-
Com_12644_neg	2-Hydroxymyristic acid	C14 H28 O3	244.203	8.109	243.196	Full match	No results	No results	Lipids and lipid-like molecules	Fatty Acyls	Fatty acids and conjugates	Long-chain fatty acids	3.9823e+06	3.57456e+06	6.48863e+06	3.66233e+06	6.39896e+06	3.29959e+06	-	-	-	-
Com_12665_neg	12-Epileukotriene B4	C20 H32 O4	372.204	7.205	371.196	Invalid mass	No results	No results	Lipids and lipid-like molecules	Fatty Acyls	Eicosanoids	Leukotrienes	2.44106e+06	4.08584e+06	3.41109e+06	2.88493e+06	2.50796e+06	2.01826e+06	-	-	-	-
Com_13290_neg	Estrone sulfate	C18 H22 O5 S	350.114	3.03	349.107	Invalid mass	No results	No results	Lipids and lipid-like molecules	Steroids and steroid derivatives	Sulfated steroids	Sulfated steroids	6.58441e+06	3.63947e+06	6.20707e+06	4.64876e+06	862799	9.52506e+06	-	-	-	-
Com_13364_neg	Lysope 16:0	C21 H44 N O7 P	453.283	6.723	452.276	No results	No results	Full match	Lipids and lipid-like molecules	Glycerophospholipids	Glycerophosphoethanolamines	1-(1Z-alkenyl)-glycero-3-phosphoethanolamines	1.25057e+06	1.23701e+06	1.23998e+06	1.27769e+06	1.48582e+06	839478	-	-	-	-
Com_13610_neg	Prostaglandin E1	C20 H34 O5	354.239	6.9	353.232	No results	No results	Full match	Lipids and lipid-like molecules	Fatty Acyls	Eicosanoids	Prostaglandins and related compounds	5.52715e+06	7.1752e+06	6.63286e+06	7.14143e+06	6.52251e+06	7.97742e+06	-	-	-	-
Com_13845_neg	6-Keto-prostaglandin f1alpha	C20 H34 O6	370.235	6.958	369.228	No results	No results	Full match	Lipids and lipid-like molecules	Fatty Acyls	Eicosanoids	Prostaglandins and related compounds	4.06215e+06	7.4194e+06	7.21064e+06	5.63931e+06	5.55129e+06	3.55643e+06	-	-	-	-
Com_14058_neg	MGDG O-9:0_12:0	C30 H58 O9	622.441	6.953	621.434	No results	Invalid mass	No results	-	-	-	-	1.12101e+06	1.40006e+06	1.40981e+06	1.22878e+06	435491	8.16813e+06	-	-	-	-
Com_14170_neg	Cortodoxone	C21 H30 O4	346.213	6.734	345.207	No results	No results	Full match	Lipids and lipid-like molecules	Steroids and steroid derivatives	Hydroxysteroids	21-hydroxysteroids	971618	1.97425e+06	3.68737e+06	1.6785e+06	7.19597e+06	702570	-	-	-	-
Com_14307_neg	Prostaglandin A1 ethyl ester	C22 H36 O4	346.25	8.011	345.243	Invalid mass	No results	No results	Lipids and lipid-like molecules	Fatty Acyls	Eicosanoids	Prostaglandins and related compounds	3.93454e+06	5.24937e+06	6.55911e+06	4.95059e+06	7.02347e+06	1.1013e+06	-	-	-	-
Com_14308_neg	Protectin D1	C22 H32 O4	360.233	7.219	359.226	Invalid mass	No results	No results	Lipids and lipid-like molecules	Fatty Acyls	Fatty acids and conjugates	Very long-chain fatty acids	954278	1.10824e+06	1.03798e+06	1.15319e+06	1.21587e+06	1.29002e+06	-	-	-	-
Com_14434_neg	4-Pregnen-17alpha,20alpha-Diol-3-One	C21 H32 O3	332.235	6.208	377.233	No results	No results	Full match	-	-	-	-	8.06681e+06	3.76465e+06	2.9496e+06	5.11407e+06	5.73404e+06	1.72625e+06	-	-	-	-
Com_14468_neg	(+/-)11(12)-EET	C20 H32 O3	320.234	6.93	357.182	Full match	No results	Full match	Lipids and lipid-like molecules	Fatty Acyls	Eicosanoids	Hepoxilins	3.92317e+06	3.37565e+06	2.80288e+06	3.71968e+06	2.23263e+06	7.5845e+06	-	-	-	-
Com_14519_neg	β-Muricholic acid	C24 H40 O5	454.292	7.164	453.285	Invalid mass	No results	No results	Lipids and lipid-like molecules	Steroids and steroid derivatives	Bile acids, alcohols and derivatives	Trihydroxy bile acids, alcohols and derivatives	4.32247e+06	6.58394e+06	5.61376e+06	5.30571e+06	5.13232e+06	5.5923e+06	-	-	-	-
Com_14535_neg	LPI 18:3	C27 H47 O12 P	594.28	8.419	593.273	No results	Full match	No results	Lipids and lipid-like molecules	Glycerophospholipids	Glycerophosphoinositols	Phosphatidylinositols	473844	436407	332426	510709	414447	962032	-	-	-	-
Com_14747_neg	Taurocholic acid	C26 H45 N O7 S	515.292	5.596	514.285	No results	No results	Full match	Lipids and lipid-like molecules	Steroids and steroid derivatives	Bile acids, alcohols and derivatives	Trihydroxy bile acids, alcohols and derivatives	1.80469e+06	3.02561e+06	1.22557e+06	2.14066e+06	3.65723e+06	910730	-	-	-	-
Com_14935_neg	LPI 20:4	C29 H49 O12 P	620.296	8.645	619.289	No results	Full match	No results	Lipids and lipid-like molecules	Glycerophospholipids	Glycerophosphoinositols	Phosphatidylinositols	245415	204235	194957	221185	206901	6.93053e+06	-	-	-	-
Com_15207_neg	ADP-ribose	C15 H23 N5 O14 P2	559.074	5.666	558.067	No results	No results	Full match	Nucleosides, nucleotides, and analogues	Purine nucleotides	Purine ribonucleotides	Purine ribonucleoside diphosphates	3.84882e+06	3.76801e+06	3.16246e+06	3.28237e+06	3.25228e+06	6.56836e+06	-	-	-	-
Com_15401_neg	FAHFA 18:5/3:0	C21 H30 O4	346.221	1.091	345.214	No results	Invalid mass	No results	-	-	-	-	1.73411e+06	2.25887e+06	2.44263e+06	2.04667e+06	2.45696e+06	221361	-	-	-	-
Com_15855_neg	Hex3Cer 36:4;2O	C54 H95 N O18	1091.66	7.525	1090.65	No results	Invalid mass	No results	-	-	-	-	2.02658e+06	3.03825e+06	3.46613e+06	3.51603e+06	5.07652e+06	5.79124e+06	-	-	-	-
Com_15872_neg	8,15-Dihete	C20 H32 O4	336.23	7.577	335.222	No results	No results	Full match	-	-	-	-	913821	1.02961e+06	1.00832e+06	1.09339e+06	1.07312e+06	5.77676e+06	-	-	-	-
Com_15936_neg	(±)10(11)-EpDPA	C22 H32 O3	344.234	8.578	343.227	Full match	No results	Full match	-	-	-	-	1.1576e+06	4.27953e+06	4.32338e+06	2.95919e+06	3.50302e+06	5.70764e+06	-	-	-	-
Com_16546_neg	6-Sialyllactose	C23 H39 N O19	633.214	4.711	632.206	No results	No results	Full match	Organic oxygen compounds	Organooxygen compounds	Carbohydrates and carbohydrate conjugates	N-acylneuraminic acids	2.50671e+06	3.60113e+06	2.54134e+06	2.63831e+06	3.92765e+06	5.01185e+06	-	-	-	-
Com_16551_neg	Linoleic Acid	C18 H32 O2	280.24	8.152	279.232	Full match	No results	Full match	Lipids and lipid-like molecules	Fatty Acyls	Lineolic acids and derivatives	Lineolic acids and derivatives	1.81575e+06	3.09562e+06	4.26124e+06	1.79649e+06	3.27684e+06	1.59569e+06	-	-	-	-
Com_16575_neg	Tetrahydroaldosterone	C21 H32 O5	364.224	6.963	409.222	No results	No results	Full match	Organoheterocyclic compounds	Oxepanes	Not available	Oxepanes	2.42444e+06	3.92917e+06	2.97494e+06	2.93794e+06	4.46522e+06	2.89182e+06	-	-	-	-
Com_16848_neg	LPE 20:4	C25 H44 N O7 P	501.285	8.749	500.278	No results	Full match	No results	Lipids and lipid-like molecules	Glycerophospholipids	Glycerophosphoethanolamines	1-acyl-sn-glycero-3-phosphoethanolamines	272388	272102	269003	299472	291978	4.67788e+06	-	-	-	-
Com_17036_neg	MGDG O-24:5_3:0	C36 H60 O9	682.429	7.442	681.421	No results	Invalid mass	No results	-	-	-	-	696710	1.9545e+06	1.54697e+06	1.8449e+06	1.21399e+06	4.49269e+06	-	-	-	-
Com_17224_neg	LPC 18:2	C26 H50 N O7 P	565.337	8.909	564.33	No results	Invalid mass	No results	Lipids and lipid-like molecules	Glycerophospholipids	Glycerophosphocholines	Phosphocholines	317868	283221	275001	301766	288744	4.3221e+06	-	-	-	-
Com_18090_neg	Thymidine 5'-diphosphate	C10 H16 N2 O11 P2	402.022	2.446	401.015	No results	No results	Full match	Nucleosides, nucleotides, and analogues	Pyrimidine nucleotides	Pyrimidine deoxyribonucleotides	Pyrimidine 2'-deoxyribonucleoside diphosphates	615558	609825	584598	629120	611503	506517	-	-	-	-
Com_18110_neg	Cystine	C6 H12 N2 O4 S2	240.024	5.998	239.017	No results	No results	Full match	Organic acids and derivatives	Carboxylic acids and derivatives	Amino acids, peptides, and analogues	L-cysteine-S-conjugates	1.13943e+06	2.29944e+06	2.08163e+06	1.95262e+06	1.20793e+06	3.62174e+06	-	-	-	-
Com_18124_neg	LPS 20:4	C26 H44 N O9 P	545.275	8.77	544.268	No results	Full match	No results	Lipids and lipid-like molecules	Glycerophospholipids	Glycerophosphoserines	Phosphatidylserines	383638	383236	374816	421783	411229	3.60571e+06	-	-	-	-
Com_18130_neg	ST 28:2;O;S	C28 H46 O4 S	478.313	8.004	477.306	No results	Full match	No results	-	-	-	-	719949	2.50907e+06	3.06493e+06	2.06985e+06	2.40987e+06	546269	-	-	-	-
Com_18255_neg	LysoPC 12:1	C20 H36 N O7 P	433.224	5.331	432.217	No results	No results	Full match	Lipids and lipid-like molecules	Glycerophospholipids	Glycerophosphocholines	Phosphocholines	586063	928571	2.98132e+06	710488	2.32292e+06	719722	-	-	-	-
Com_18300_neg	Prostaglandin H2	C20 H32 O5	352.225	7.008	351.218	Full match	No results	Full match	Lipids and lipid-like molecules	Fatty Acyls	Eicosanoids	Prostaglandins and related compounds	1.77165e+06	2.15646e+06	2.09606e+06	1.88799e+06	1.95389e+06	3.4691e+06	-	-	-	-
Com_18427_neg	Punicic Acid	C18 H30 O2	278.224	7.227	323.222	No results	No results	Full match	Lipids and lipid-like molecules	Fatty Acyls	Lineolic acids and derivatives	Lineolic acids and derivatives	1.1828e+06	1.07314e+06	1.28654e+06	1.42935e+06	1.50703e+06	3.36969e+06	-	-	-	-
Com_18542_neg	LPG 18:1	C24 H47 O9 P	510.295	9.782	509.288	No results	Full match	Full match	Lipids and lipid-like molecules	Glycerophospholipids	Glycerophosphoglycerols	Phosphatidylglycerols	1.56402e+06	555258	446265	2.774e+06	2.95652e+06	351645	-	-	-	-
Com_18589_neg	DY131	C18 H21 N3 O2	311.163	6.453	310.155	No results	No results	Full match	Benzenoids	Benzene and substituted derivatives	Benzoic acids and derivatives	Benzoic acids and derivatives	1.67332e+06	1.26776e+06	1.24503e+06	1.00892e+06	1.412e+06	1.53494e+06	-	-	-	-
Com_18833_neg	LPC 18:1	C26 H52 N O7 P	567.353	9.404	566.346	No results	Invalid mass	No results	Lipids and lipid-like molecules	Glycerophospholipids	Glycerophosphocholines	Phosphocholines	354682	307367	336881	336344	338584	3.09124e+06	-	-	-	-
Com_18950_neg	Capric acid	C10 H20 O2	172.145	6.565	217.144	No results	No results	Full match	Lipids and lipid-like molecules	Fatty Acyls	Fatty acids and conjugates	Medium-chain fatty acids	1.87667e+06	2.61397e+06	2.55622e+06	2.43828e+06	2.04441e+06	2.60277e+06	-	-	-	-
Com_19081_neg	S-(5-Adenosy)-L-Homocysteine	C14 H20 N6 O5 S	384.121	7.17	383.114	No results	No results	Full match	Nucleosides, nucleotides, and analogues	5'-deoxyribonucleosides	5'-deoxy-5'-thionucleosides	5'-deoxy-5'-thionucleosides	2.06843e+06	2.16359e+06	1.63714e+06	1.36593e+06	2.61765e+06	1.10355e+06	-	-	-	-
Com_19132_neg	LysoPE 18:0	C23 H48 N O7 P	481.316	9.278	480.309	No results	No results	Full match	Lipids and lipid-like molecules	Glycerophospholipids	Glycerophosphoethanolamines	1-acyl-sn-glycero-3-phosphoethanolamines	272165	259578	243434	280919	250513	1.70204e+06	-	-	-	-
Com_19330_neg	LPG 16:0	C22 H45 O9 P	484.28	9.585	483.272	No results	Full match	No results	Lipids and lipid-like molecules	Glycerophospholipids	Glycerophosphoglycerols	Phosphatidylglycerols	299735	276898	323888	292891	295716	328917	-	-	-	-
Com_19459_neg	LPS 18:1	C24 H46 N O9 P	523.291	9.402	522.284	No results	Full match	No results	Lipids and lipid-like molecules	Glycerophospholipids	Glycerophosphoserines	Phosphatidylserines	631413	577165	599723	605293	602755	2.66164e+06	-	-	-	-
Com_19712_neg	7,8-Dihydrofolate	C19 H21 N7 O6	443.157	5.606	442.15	No results	No results	Full match	-	-	-	-	1.37323e+06	2.18154e+06	1.6385e+06	1.26963e+06	1.49245e+06	2.24645e+06	-	-	-	-
Com_19721_neg	4-Hydroxy-2-Oxoglutaric Acid	C5 H6 O6	162.016	3.166	161.009	No results	No results	Full match	Organic acids and derivatives	Keto acids and derivatives	Gamma-keto acids and derivatives	Gamma-keto acids and derivatives	1.0645e+06	1.16087e+06	1.04747e+06	1.12439e+06	1.1913e+06	2.4961e+06	-	-	-	-
Com_19780_neg	(2S)-4-Oxo-2-phenyl-3,4-dihydro-2H-chromen-7-yl beta-D-glucopyranoside	C21 H22 O8	402.125	2.915	401.117	Invalid mass	No results	No results	-	-	-	-	1.3916e+06	1.43835e+06	1.4194e+06	1.49317e+06	1.5147e+06	1.11715e+06	-	-	-	-
Com_19936_neg	MGMG (18:2)	C27 H48 O9	516.329	6.424	515.322	No results	No results	Full match	-	-	-	-	2.51438e+06	830783	1.31397e+06	733642	1.02656e+06	2.05215e+06	-	-	-	-
Com_19965_neg	Sorbitan monopalmitate	C22 H42 O6	402.295	1.075	401.288	Invalid mass	No results	No results	Lipids and lipid-like molecules	Fatty Acyls	Fatty acid esters	Fatty acid esters	236024	220106	206030	274606	236339	260360	-	-	-	-
Com_20282_neg	Inosine-5'-monophosphate (IMP)	C10 H13 N4 O8 P	310.09	1.503	309.082	Invalid mass	No results	No results	Nucleosides, nucleotides, and analogues	Purine nucleotides	Purine ribonucleotides	Purine ribonucleoside monophosphates	1.70876e+06	1.21231e+06	1.13615e+06	1.19905e+06	1.5531e+06	1.96487e+06	-	-	-	-
Com_20790_neg	4-Hydroxyretinoic Acid	C20 H28 O3	316.203	7.879	315.196	No results	No results	Full match	Lipids and lipid-like molecules	Prenol lipids	Retinoids	Retinoids	1.20543e+06	1.23709e+06	1.1066e+06	820129	1.70891e+06	471664	-	-	-	-
Com_21584_neg	Flavin adenine dinucleotide	C27 H33 N9 O15 P2	785.156	11.983	784.148	No results	Full match	Full match	Nucleosides, nucleotides, and analogues	Flavin nucleotides	Not available	Flavin nucleotides	384112	794785	562598	578202	948143	1.50757e+06	-	-	-	-
Com_21737_neg	2-(Dimethylamino)Guanosine	C12 H17 N5 O5	311.122	5.011	310.115	No results	No results	Full match	-	-	-	-	992534	993695	508682	1.31708e+06	1.11567e+06	703975	-	-	-	-
Com_21943_neg	Chlorogenic Acid Methyl Ester	C17 H20 O9	368.11	5.348	367.103	No results	No results	Full match	-	-	-	-	725843	1.16495e+06	667615	773781	747166	1.14089e+06	-	-	-	-
Com_22214_neg	Oleanolic acid	C30 H48 O3	456.36	9.209	455.353	Full match	No results	No results	Lipids and lipid-like molecules	Prenol lipids	Triterpenoids	Triterpenoids	327064	1.06267e+06	287774	308976	301554	463188	-	-	-	-
Com_22251_neg	Citicoline	C14 H26 N4 O11 P2	488.107	1.179	487.101	No results	No results	Full match	Nucleosides, nucleotides, and analogues	Pyrimidine nucleotides	Pyrimidine ribonucleotides	Pyrimidine ribonucleoside diphosphates	165770	150916	157762	166050	150583	181183	-	-	-	-
Com_22472_neg	(+/-)-Equol	C15 H14 O3	242.094	5.522	241.087	No results	No results	Full match	Phenylpropanoids and polyketides	Isoflavonoids	Isoflavans	Isoflavanols	946943	955952	930445	943232	956767	1.02772e+06	-	-	-	-
Com_22907_neg	Kinetin 9-riboside	C15 H17 N5 O5	347.122	5.285	346.114	No results	No results	Full match	Nucleosides, nucleotides, and analogues	Purine nucleosides	Not available	Purine nucleosides	415176	749740	354885	410397	412297	438853	-	-	-	-
Com_22973_neg	Trehalose 6-phosphate	C12 H23 O14 P	422.083	1.216	421.076	No results	No results	Full match	Lipids and lipid-like molecules	Saccharolipids	Not available	Saccharolipids	157961	134079	138697	144561	239371	168105	-	-	-	-
Com_446_neg	Glycyl-L-leucine	C8 H16 N2 O3	188.115	5.087	187.108	Full match	No results	Full match	Organic acids and derivatives	Carboxylic acids and derivatives	Amino acids, peptides, and analogues	Peptides	4.00041e+07	3.99337e+07	5.60665e+07	3.85189e+07	3.77153e+07	1.73445e+07	-	-	-	-
Com_169_neg	D-(+)-Maltose	C12 H22 O11	388.121	1.385	387.114	Invalid mass	No results	No results	Organic oxygen compounds	Organooxygen compounds	Carbohydrates and carbohydrate conjugates	O-glycosyl compounds	8.69789e+08	9.418e+08	8.08722e+08	8.91792e+08	7.66731e+08	1.89239e+08	-	-	-	-
Com_135_neg	5-Aminovaleric acid	C5 H11 N O2	117.078	1.915	116.071	Invalid mass	No results	No results	Organic acids and derivatives	Carboxylic acids and derivatives	Amino acids, peptides, and analogues	Delta amino acids and derivatives	4.89647e+08	5.5173e+08	3.526e+08	4.65632e+08	1.16878e+09	4.16673e+08	-	-	-	-
Com_2099_neg	Glu-Glu	C10 H16 N2 O7	276.095	2.308	275.088	No results	No results	Full match	Organic acids and derivatives	Carboxylic acids and derivatives	Amino acids, peptides, and analogues	Dipeptides	1.12745e+08	1.08467e+08	1.06465e+08	1.09179e+08	1.06018e+08	1.19033e+08	-	-	-	-
Com_1035_neg	Alanyltyrosine	C12 H16 N2 O4	252.11	3.88	251.103	Full match	No results	No results	Organic acids and derivatives	Carboxylic acids and derivatives	Amino acids, peptides, and analogues	Peptides	2.68355e+06	4.18405e+06	4.37403e+06	3.58642e+06	4.391e+06	2.05313e+06	-	-	-	-
Com_707_neg	N-Acetylvaline	C7 H13 N O3	159.089	5.565	158.081	Invalid mass	Invalid mass	No results	Organic acids and derivatives	Carboxylic acids and derivatives	Amino acids, peptides, and analogues	N-acyl-alpha amino acids	2.84533e+08	2.90267e+08	2.93754e+08	3.03332e+08	2.91645e+08	1.26183e+08	-	-	-	-
Com_41_neg	D-(+)-Glucose	C6 H12 O6	226.068	1.328	225.061	Invalid mass	No results	No results	Organic oxygen compounds	Organooxygen compounds	Carbohydrates and carbohydrate conjugates	Hexoses	3.75217e+09	3.71083e+09	3.47187e+09	3.83231e+09	3.47647e+09	1.78655e+08	-	-	-	-
Com_4459_neg	Thymidine	C10 H14 N2 O5	242.09	4.847	287.088	Full match	No results	Full match	Nucleosides, nucleotides, and analogues	Pyrimidine nucleotides	Pyrimidine deoxyribonucleotides	Pyrimidine 2'-deoxyribonucleoside monophosphates	5.97917e+07	4.45358e+07	4.12344e+07	4.6072e+07	4.51594e+07	4.30637e+07	-	-	-	-
Com_551_neg	L-Aspartic acid	C4 H7 N O4	133.037	1.262	132.029	Invalid mass	Invalid mass	No results	Organic acids and derivatives	Carboxylic acids and derivatives	Amino acids, peptides, and analogues	Aspartic acid and derivatives	4.47543e+08	2.96443e+08	3.12055e+08	3.11098e+08	2.51953e+08	5.23469e+06	-	-	-	-
Com_2322_neg	Bicyclo prostaglandin E2	C20 H30 O4	334.214	7.357	333.207	Full match	No results	Full match	Lipids and lipid-like molecules	Fatty Acyls	Eicosanoids	Prostaglandins and related compounds	3.54706e+06	7.36354e+06	6.4532e+06	5.71686e+06	3.82253e+06	1.14348e+08	-	-	-	-
Com_2250_neg	5-Hydroxytryptophan	C11 H12 N2 O3	220.087	3.105	219.08	Invalid mass	No results	No results	Organoheterocyclic compounds	Indoles and derivatives	Tryptamines and derivatives	Serotonins	1.63041e+06	3.06857e+06	3.35311e+06	2.62964e+06	3.15757e+06	1.3724e+06	-	-	-	-
Com_587_neg	Boc-beta-cyano-L-alanine	C9 H14 N2 O4	214.095	2.941	259.093	No results	No results	Full match	Organic acids and derivatives	Carboxylic acids and derivatives	Amino acids, peptides, and analogues	Alpha amino acids and derivatives	2.62598e+08	3.18014e+08	3.08041e+08	3.06428e+08	1.43849e+08	3.35511e+08	-	-	-	-
Com_462_neg	Porphobilinogen	C10 H14 N2 O4	226.095	4.941	225.087	Full match	No results	Full match	Organic nitrogen compounds	Organonitrogen compounds	Amines	Aralkylamines	3.6219e+08	3.03372e+08	3.05386e+08	3.11659e+08	2.91869e+08	4.81665e+08	-	-	-	-
Com_6217_neg	N-Phenylacetylglutamine	C13 H16 N2 O4	264.11	5.511	263.103	Full match	No results	Full match	Organic acids and derivatives	Carboxylic acids and derivatives	Amino acids, peptides, and analogues	N-acyl-alpha amino acids	2.43485e+07	3.02518e+07	3.18405e+07	3.0065e+07	2.83856e+07	1.38111e+07	-	-	-	-
Com_589_neg	Lactitol	C12 H24 O11	344.132	2.245	343.125	No results	No results	Full match	Lipids and lipid-like molecules	Fatty Acyls	Fatty acyl glycosides	Fatty acyl glycosides of mono- and disaccharides	1.25935e+08	3.55609e+08	2.40136e+08	1.58984e+08	2.80928e+08	1.93029e+08	-	-	-	-
Com_42_neg	5-Methyluridine	C10 H14 N2 O6	258.085	2.639	257.077	No results	No results	Full match	Nucleosides, nucleotides, and analogues	Pyrimidine nucleosides	Not available	Pyrimidine nucleosides	2.7747e+09	2.81014e+09	2.8627e+09	2.71211e+09	2.37012e+09	4.24219e+09	-	-	-	-
Com_647_neg	Asp-Phe methyl ester	C14 H18 N2 O5	294.121	4.941	293.114	No results	No results	Full match	-	-	-	-	3.85906e+07	3.89841e+07	4.09406e+07	3.20063e+07	6.76463e+07	1.08451e+07	-	-	-	-
Com_1363_neg	Traumatic acid	C12 H20 O4	228.135	6.335	227.128	No results	No results	Full match	Lipids and lipid-like molecules	Fatty Acyls	Fatty acids and conjugates	Medium-chain fatty acids	1.15584e+08	1.15445e+08	1.57887e+08	1.03506e+08	1.23214e+08	1.14197e+08	-	-	-	-
Com_8273_neg	Tetradecanedioic acid	C14 H26 O4	258.183	6.93	257.175	Full match	No results	Full match	Lipids and lipid-like molecules	Fatty Acyls	Fatty acids and conjugates	Long-chain fatty acids	1.18236e+07	1.28738e+07	1.3312e+07	1.1107e+07	1.35372e+07	2.48588e+07	-	-	-	-
Com_3572_neg	Metanephrine	C10 H15 N O3	197.105	5.681	439.207	No results	No results	Full match	Benzenoids	Phenols	Methoxyphenols	Methoxyphenols	6.60575e+07	6.46138e+07	4.74714e+07	5.16703e+07	5.37476e+07	6.29912e+07	-	-	-	-
Com_6354_neg	2-Naphthol	C10 H8 O	162.067	6.002	143.049	Invalid mass	No results	No results	Benzenoids	Naphthalenes	Naphthols and derivatives	Naphthols and derivatives	1.78751e+07	1.89463e+07	2.4799e+07	1.9794e+07	2.93875e+07	3.64531e+07	-	-	-	-
Com_633_neg	Adenosine 5'-monophosphate	C10 H14 N5 O7 P	347.063	3.071	346.055	Full match	No results	Full match	Nucleosides, nucleotides, and analogues	Purine nucleotides	Purine ribonucleotides	Purine ribonucleoside monophosphates	707150	675817	601929	678509	616969	618232	-	-	-	-
Com_5827_neg	13,14-dihydro-15-keto-tetranor Prostaglandin E2	C16 H26 O5	298.177	6.277	297.17	Full match	No results	No results	-	-	-	-	2.40273e+07	2.77887e+07	3.45822e+07	2.39052e+07	2.43102e+06	3.54703e+07	-	-	-	-
Com_3037_neg	4-Pyridoxic acid	C8 H9 N O4	183.052	2.355	182.045	No results	No results	Full match	Organoheterocyclic compounds	Pyridines and derivatives	Pyridinecarboxylic acids and derivatives	Pyridinecarboxylic acids	6.92808e+07	6.66193e+07	6.84764e+07	7.4858e+07	7.16835e+07	8.74186e+07	-	-	-	-
Com_146_neg	L-Leucyl-L-Alanine	C9 H18 N2 O3	202.131	3.924	201.124	No results	No results	Full match	Organic acids and derivatives	Carboxylic acids and derivatives	Amino acids, peptides, and analogues	Peptides	1.80185e+07	1.61803e+07	1.47929e+07	1.1689e+07	1.31857e+07	1.6425e+07	-	-	-	-
Com_89_neg	Acetylcarnitine	C9 H17 N O4	203.115	3.657	202.108	No results	No results	Full match	Lipids and lipid-like molecules	Fatty Acyls	Fatty acid esters	Acyl carnitines	8.43897e+08	9.55242e+08	8.76033e+08	9.00515e+08	1.1075e+09	1.03421e+09	-	-	-	-
Com_516_neg	4-[2-(2-oxo-1-imidazolidinyl)ethyl]-1lambda~6~,4-thiazinane-1,1-dione	C9 H17 N3 O3 S	248.104	6.717	247.097	Invalid mass	No results	No results	-	-	-	-	2.8845e+08	3.90625e+08	3.75346e+08	3.54924e+08	3.78478e+08	3.41957e+08	-	-	-	-
Com_4233_neg	nor-6β-Oxycodol	C17 H21 N O4	303.143	5.02	302.135	Invalid mass	No results	No results	Benzenoids	Phenanthrenes and derivatives	Not available	Phenanthrenes and derivatives	5.37627e+07	4.70779e+07	4.69461e+07	4.22299e+07	4.51537e+07	4.12134e+07	-	-	-	-
Com_2969_neg	N-Acetyl-Asp-Glu	C11 H16 N2 O8	304.09	3.624	303.083	No results	No results	Full match	Organic acids and derivatives	Carboxylic acids and derivatives	Amino acids, peptides, and analogues	Dipeptides	3.77e+07	4.19437e+07	7.59324e+07	3.92658e+07	3.21841e+07	4.8544e+07	-	-	-	-
Com_3102_neg	Mesaconic acid	C5 H6 O4	148.036	2.386	147.029	Invalid mass	Invalid mass	No results	Lipids and lipid-like molecules	Fatty Acyls	Fatty acids and conjugates	Methyl-branched fatty acids	5.15513e+07	6.86892e+07	6.37631e+07	6.03524e+07	6.96267e+07	4.8935e+07	-	-	-	-
Com_3091_neg	Roquefortine C	C22 H23 N5 O2	389.179	5.39	388.172	Invalid mass	No results	No results	Organoheterocyclic compounds	Indoles and derivatives	Pyrroloindoles	Pyrroloindoles	4.94078e+07	6.62611e+07	7.31727e+07	7.18115e+07	7.29631e+07	6.34584e+07	-	-	-	-
Com_2304_neg	12-oxo Phytodienoic Acid	C18 H28 O3	292.203	6.714	291.196	Full match	No results	No results	Lipids and lipid-like molecules	Fatty Acyls	Eicosanoids	Prostaglandins and related compounds	5.07123e+07	6.44943e+07	6.56378e+07	5.95125e+07	5.71894e+07	5.05846e+07	-	-	-	-
Com_735_neg	13(S)-HOTrE	C18 H30 O3	294.219	7.685	293.212	Full match	No results	Full match	Lipids and lipid-like molecules	Fatty Acyls	Lineolic acids and derivatives	Lineolic acids and derivatives	1.67202e+08	2.86199e+08	2.86248e+08	2.39829e+08	2.64781e+08	2.21802e+08	-	-	-	-
Com_4037_neg	2-[(carboxymethyl)(methyl)amino]-5-methoxybenzoic acid	C11 H13 N O5	239.079	2.378	238.072	Full match	No results	No results	-	-	-	-	5.0721e+07	1.47406e+07	1.54802e+07	5.71173e+07	4.65385e+07	5.6645e+07	-	-	-	-
Com_793_neg	2-Deoxyuridine	C9 H12 N2 O5	228.074	3.118	273.072	No results	No results	Full match	Nucleosides, nucleotides, and analogues	Pyrimidine nucleosides	Pyrimidine 2'-deoxyribonucleosides	Pyrimidine 2'-deoxyribonucleosides	2.1027e+08	2.52881e+08	2.68106e+08	2.47851e+08	1.65544e+08	2.31959e+08	-	-	-	-
Com_4556_neg	N-Acetyl-L-tyrosine	C11 H13 N O4	223.084	2.37	222.077	No results	No results	Full match	Organic acids and derivatives	Carboxylic acids and derivatives	Amino acids, peptides, and analogues	Tyrosine and derivatives	5.10144e+07	4.83966e+07	2.7586e+07	4.57731e+07	4.38975e+07	1.98368e+07	-	-	-	-
Com_2908_neg	4-(anilinomethylidene)-3-methyl-4,5-dihydroisoxazol-5-one	C11 H10 N2 O2	202.074	5.453	201.066	Full match	No results	No results	-	-	-	-	8.01366e+07	6.76778e+07	7.12308e+07	6.85177e+07	6.44762e+07	9.09528e+07	-	-	-	-
Com_10467_neg	Taurochenodeoxycholic acid	C26 H45 N O6 S	499.296	6.944	498.289	Full match	No results	Full match	Lipids and lipid-like molecules	Steroids and steroid derivatives	Bile acids, alcohols and derivatives	Taurinated bile acids and derivatives	8.70291e+06	1.42733e+07	1.09059e+07	1.26985e+07	1.07451e+07	1.72238e+06	-	-	-	-
Com_2641_neg	(R)-3-Hydroxy myristic acid	C14 H28 O3	244.203	7.016	243.196	Full match	No results	No results	Lipids and lipid-like molecules	Fatty Acyls	Fatty acids and conjugates	Long-chain fatty acids	4.86651e+07	2.01434e+07	7.35172e+07	2.17833e+07	8.9304e+07	8.91025e+07	-	-	-	-
Com_2570_neg	Levodopa	C9 H11 N O4	197.068	3.045	178.05	No results	No results	Full match	-	-	-	-	8.69271e+07	8.89177e+07	8.44608e+07	8.97996e+07	9.32184e+07	3.73025e+07	-	-	-	-
Com_1367_neg	Mevalonic acid	C6 H12 O4	148.073	3.298	147.065	Invalid mass	No results	No results	Lipids and lipid-like molecules	Fatty Acyls	Fatty acids and conjugates	Hydroxy fatty acids	1.52062e+08	1.58778e+08	1.51698e+08	1.70027e+08	1.63898e+08	1.34726e+08	-	-	-	-
Com_154_neg	13-Hpotre(R)	C18 H30 O4	310.214	6.633	309.207	No results	No results	Full match	-	-	-	-	5.06895e+08	5.19583e+08	5.30154e+08	5.81511e+08	5.80065e+08	4.61729e+08	-	-	-	-
Com_852_neg	N-Acetyl-DL-glutamic acid	C7 H11 N O5	189.063	2.177	188.056	Full match	No results	Full match	Organic acids and derivatives	Carboxylic acids and derivatives	Amino acids, peptides, and analogues	Glutamic acid and derivatives	3.11917e+08	1.58066e+08	1.52758e+08	1.54272e+08	1.31895e+08	1.95036e+08	-	-	-	-
Com_759_neg	Feruloyl Putrescine	C14 H20 N2 O3	264.147	5.323	263.14	No results	No results	Full match	Phenylpropanoids and polyketides	Cinnamic acids and derivatives	Hydroxycinnamic acids and derivatives	Coumaric acids and derivatives	3.35449e+06	4.08311e+06	4.35534e+06	3.04892e+06	2.42592e+06	3.45795e+06	-	-	-	-
Com_4303_neg	Argininosuccinic acid	C10 H18 N4 O6	290.122	1.433	289.115	Full match	No results	Full match	Organic acids and derivatives	Carboxylic acids and derivatives	Amino acids, peptides, and analogues	Aspartic acid and derivatives	3.48859e+07	3.46651e+07	3.17626e+07	3.31282e+07	2.65274e+07	3.6275e+07	-	-	-	-
Com_1419_neg	Isobutyryl carnitine	C11 H21 N O4	231.147	6.058	230.139	No results	No results	Full match	Lipids and lipid-like molecules	Fatty Acyls	Fatty acid esters	Acyl carnitines	6.23735e+07	6.92773e+07	7.25404e+07	7.24981e+07	4.42152e+07	1.78107e+08	-	-	-	-
Com_2897_neg	L-Adrenaline	C9 H13 N O3	183.089	5.535	228.087	No results	No results	Full match	Benzenoids	Phenols	Benzenediols	Catechols	4.62641e+07	4.64638e+07	4.65161e+07	4.92872e+07	4.20629e+07	9.12263e+07	-	-	-	-
Com_419_neg	cis-Aconitic acid	C6 H6 O6	174.016	2.422	173.008	Invalid mass	Invalid mass	No results	Organic acids and derivatives	Carboxylic acids and derivatives	Tricarboxylic acids and derivatives	Tricarboxylic acids and derivatives	1.59376e+08	4.07621e+08	3.8529e+08	3.80132e+08	4.70443e+08	2.21789e+08	-	-	-	-
Com_1442_neg	2-Methylbutyroylcarnitine	C12 H23 N O4	245.162	6.238	244.155	No results	No results	Full match	Lipids and lipid-like molecules	Fatty Acyls	Fatty acid esters	Acyl carnitines	5.50323e+07	6.79121e+07	6.0855e+07	6.06533e+07	4.06681e+07	1.76225e+08	-	-	-	-
Com_4439_neg	N-Acetyl-DL-phenylalanine	C11 H13 N O3	207.089	5.335	252.087	No results	No results	Full match	Organic acids and derivatives	Carboxylic acids and derivatives	Amino acids, peptides, and analogues	Phenylalanine and derivatives	4.54988e+07	4.08654e+07	4.84299e+07	4.802e+07	4.0904e+07	3.67418e+07	-	-	-	-
Com_2692_neg	Lactobionic acid	C12 H22 O12	358.111	1.391	357.103	No results	No results	Full match	Lipids and lipid-like molecules	Fatty Acyls	Fatty acyl glycosides	Fatty acyl glycosides of mono- and disaccharides	6.53887e+07	8.65638e+07	5.75834e+07	6.40295e+07	5.27533e+07	4.61647e+07	-	-	-	-
Com_219_neg	17alpha-Hydroxyprogesterone	C21 H30 O3	330.219	6.699	375.217	No results	No results	Full match	Lipids and lipid-like molecules	Steroids and steroid derivatives	Pregnane steroids	Gluco/mineralocorticoids, progestogins and derivatives	5.75202e+08	6.91936e+08	7.26025e+08	6.70221e+08	6.91258e+08	7.08813e+08	-	-	-	-
Com_1538_neg	N-lactoyl-phenylalanine	C12 H15 N O4	237.1	4.965	236.092	No results	No results	Full match	Organic acids and derivatives	Carboxylic acids and derivatives	Amino acids, peptides, and analogues	Phenylalanine and derivatives	7.88854e+07	7.93699e+07	4.35039e+07	6.65504e+07	7.12094e+07	5.01105e+07	-	-	-	-
Com_8558_neg	Asaraldehyde	C10 H12 O4	196.073	7.093	195.066	No results	No results	Full match	Benzenoids	Benzene and substituted derivatives	Benzoyl derivatives	Benzoyl derivatives	559119	721989	643813	712782	552648	2.34627e+07	-	-	-	-
Com_1351_neg	Leu-Pro	C11 H20 N2 O3	228.147	5.156	227.139	No results	No results	Full match	Organic acids and derivatives	Carboxylic acids and derivatives	Amino acids, peptides, and analogues	Dipeptides	7.72056e+06	8.67867e+06	9.62507e+06	7.55077e+06	8.21291e+06	1.09647e+07	-	-	-	-
Com_1794_neg	6-Deoxy-D-glucose	C6 H12 O5	164.068	1.662	373.136	No results	No results	Full match	Organic oxygen compounds	Organooxygen compounds	Carbohydrates and carbohydrate conjugates	Hexoses	9.5441e+07	8.22838e+07	1.1073e+08	9.24008e+07	1.11496e+08	1.3293e+08	-	-	-	-
Com_3404_neg	Undecanedioic acid	C11 H20 O4	216.136	5.643	261.134	No results	No results	Full match	Lipids and lipid-like molecules	Fatty Acyls	Fatty acids and conjugates	Medium-chain fatty acids	3.40648e+07	3.27442e+07	4.87889e+07	4.52705e+07	4.20202e+07	7.7392e+07	-	-	-	-
Com_216_neg	2,6-Dihydroxypurine	C5 H4 N4 O2	152.034	5.684	151.026	No results	No results	Full match	Organoheterocyclic compounds	Imidazopyrimidines	Purines and purine derivatives	Hypoxanthines	7.66098e+08	7.43593e+08	7.36763e+08	7.79812e+08	6.71369e+08	8.65424e+08	-	-	-	-
Com_7248_neg	N6-Succinyl Adenosine	C14 H17 N5 O8	383.107	5.013	382.1	No results	No results	Full match	Nucleosides, nucleotides, and analogues	Purine nucleosides	Not available	Purine nucleosides	2.514e+07	2.34261e+07	1.77562e+07	2.21532e+07	1.69918e+07	3.05141e+07	-	-	-	-
Com_10328_neg	Estrone	C18 H22 O2	316.165	6.982	315.157	Invalid mass	No results	No results	Lipids and lipid-like molecules	Steroids and steroid derivatives	Estrane steroids	Estrogens and derivatives	1.08717e+07	1.29216e+07	1.26757e+07	1.2227e+07	1.36008e+07	1.67134e+07	-	-	-	-
Com_6452_neg	Allantoin	C4 H6 N4 O3	158.043	1.362	157.036	No results	No results	Full match	Organoheterocyclic compounds	Azoles	Imidazoles	Imidazoles	6.53847e+06	4.82019e+06	4.55906e+06	5.95639e+06	1.62351e+06	3.57675e+07	-	-	-	-
Com_8590_neg	Diflorasone	C22 H28 F2 O5	410.192	4.57	455.19	No results	No results	Full match	Lipids and lipid-like molecules	Steroids and steroid derivatives	Hydroxysteroids	21-hydroxysteroids	2.0941e+07	1.86821e+07	1.98307e+07	2.13306e+07	1.85838e+07	2.02538e+07	-	-	-	-
Com_9653_neg	L-Ascorbate	C6 H8 O6	176.031	3.091	175.024	No results	No results	Full match	Organoheterocyclic compounds	Dihydrofurans	Furanones	Butenolides	1.10654e+07	1.24275e+07	1.51723e+07	1.51026e+07	1.51127e+07	1.71185e+07	-	-	-	-
Com_6735_neg	JNJ-1661010	C19 H19 N5 O S	365.133	2.77	410.131	No results	No results	Full match	Organoheterocyclic compounds	Diazinanes	Piperazines	N-arylpiperazines	2.26766e+07	2.68318e+07	2.18152e+07	2.54389e+07	2.40411e+07	3.38128e+07	-	-	-	-
Com_7378_neg	Bilirubin	C33 H36 N4 O6	584.263	5.101	583.255	No results	No results	Full match	Organoheterocyclic compounds	Tetrapyrroles and derivatives	Bilirubins	Bilirubins	2.3883e+07	2.0632e+07	2.52046e+07	2.03932e+07	1.85641e+07	1.72636e+07	-	-	-	-
Com_15923_neg	Folic acid	C19 H19 N7 O6	441.142	5.891	440.134	No results	No results	Full match	Organic acids and derivatives	Carboxylic acids and derivatives	Amino acids, peptides, and analogues	Glutamic acid and derivatives	6.02975e+06	3.3577e+06	2.73077e+06	3.36735e+06	3.1362e+06	3.35142e+06	-	-	-	-
Com_4306_neg	Ip7G	C16 H23 N5 O5	365.17	4.893	410.168	No results	No results	Full match	-	-	-	-	4.89916e+07	5.18697e+07	4.69423e+07	4.67072e+07	4.43607e+07	5.08682e+07	-	-	-	-
Com_3894_neg	Cyclocytidine	C9 H11 N3 O4	225.074	3.246	224.067	No results	No results	Full match	Organic oxygen compounds	Organooxygen compounds	Ethers	Alkyl aryl ethers	5.01843e+07	4.41903e+07	5.00272e+07	3.01913e+07	5.18195e+07	5.11784e+07	-	-	-	-
Com_1876_neg	Quinolinic acid	C7 H5 N O4	167.024	1.489	166.017	Invalid mass	No results	No results	Organoheterocyclic compounds	Pyridines and derivatives	Pyridinecarboxylic acids and derivatives	Pyridinecarboxylic acids	8.19353e+07	8.83651e+07	7.12488e+07	7.23225e+07	1.24077e+08	1.31131e+06	-	-	-	-
Com_10643_neg	S-Lactoyglutathione	C13 H21 N3 O8 S	379.104	3.116	378.097	No results	No results	Full match	Organic acids and derivatives	Carboxylic acids and derivatives	Amino acids, peptides, and analogues	Oligopeptides	8.08785e+06	1.03174e+07	1.19328e+07	9.17863e+06	1.41365e+07	4.2177e+06	-	-	-	-
Com_10616_neg	LysoPC 10:0	C18 H38 N O7 P	411.237	6.165	456.235	No results	No results	Full match	Lipids and lipid-like molecules	Glycerophospholipids	Glycerophosphocholines	Phosphocholines	3.48234e+06	7.06415e+06	5.40401e+06	4.91158e+06	5.57588e+06	4.92544e+06	-	-	-	-
Com_14819_neg	Lysops 22:6	C28 H44 N O9 P	569.275	5.411	606.224	No results	No results	Full match	Lipids and lipid-like molecules	Glycerophospholipids	Glycerophosphoethanolamines	2-acyl-sn-glycero-3-phosphoethanolamines	4.4461e+06	6.06956e+06	5.40716e+06	5.10523e+06	4.43506e+06	7.06982e+06	-	-	-	-
Com_8890_neg	D-Glucosamine	C6 H13 N O5	179.079	1.276	214.048	No results	No results	Full match	Organic oxygen compounds	Organooxygen compounds	Carbohydrates and carbohydrate conjugates	Hexoses	1.07814e+07	1.24017e+07	1.17552e+07	1.1014e+07	1.09909e+07	2.07452e+07	-	-	-	-
Com_1328_neg	Hydrocortisone	C21 H30 O5	362.209	6.738	407.208	No results	No results	Full match	Lipids and lipid-like molecules	Steroids and steroid derivatives	Hydroxysteroids	21-hydroxysteroids	8.58688e+07	7.33759e+07	1.20907e+08	1.73516e+08	1.31107e+08	1.58577e+06	-	-	-	-
Com_90_neg	7-Methylxanthine	C6 H6 N4 O2	166.047	1.387	165.039	Invalid mass	No results	No results	Organoheterocyclic compounds	Imidazopyrimidines	Purines and purine derivatives	Xanthines	1.89972e+09	1.64599e+09	1.41684e+09	1.68945e+09	1.42883e+09	6.46248e+08	-	-	-	-
Com_14619_neg	N-METHYL (-)EPHEDRINE	C11 H17 N O	179.13	6.369	178.123	No results	No results	Full match	-	-	-	-	6.41364e+06	5.98135e+06	6.24215e+06	6.31371e+06	5.41963e+06	7.36362e+06	-	-	-	-
Com_20572_neg	Syringic acid	C9 H10 O5	198.052	8.218	197.045	No results	No results	Full match	Benzenoids	Benzene and substituted derivatives	Benzoic acids and derivatives	Gallic acid and derivatives	614439	648758	822445	755865	761648	2.01924e+06	-	-	-	-
Com_9109_neg	Glutathione	C10 H17 N3 O6 S	307.083	2.352	306.075	No results	No results	Full match	Organic acids and derivatives	Carboxylic acids and derivatives	Amino acids, peptides, and analogues	Peptides	2.19972e+07	1.92471e+06	2.87066e+06	2.90472e+06	4.7456e+06	423743	-	-	-	-
Com_4711_neg	Monobutyl phthalate	C12 H14 O4	222.089	6.216	221.081	Full match	No results	Full match	Benzenoids	Benzene and substituted derivatives	Benzoic acids and derivatives	Benzoic acid esters	4.10975e+07	4.64934e+07	4.1422e+07	4.25217e+07	3.81273e+07	4.4148e+07	-	-	-	-
Com_5633_neg	Royal jelly acid	C10 H18 O3	186.125	5.723	231.123	No results	No results	Full match	Organic acids and derivatives	Hydroxy acids and derivatives	Medium-chain hydroxy acids and derivatives	Medium-chain hydroxy acids and derivatives	1.29319e+07	1.31284e+07	1.27919e+07	3.89736e+07	1.61452e+07	1.82321e+07	-	-	-	-
