# Supplementary material for: Antifungal mechanism of cell-free supernatant produced by Trichoderma virens and its efficacy for the control of pear Valsa canker
Source: Front Microbiol. 2024 Apr 17;15:1377683. doi: 10.3389/fmicb.2024.1377683 (PMC11061385; doi:10.3389/fmicb.2024.1377683)
Supplement: Supplementary file 3 [file Data_Sheet_1.ZIP]

Archive with 10 entries (10 files):
- Supplementary Material Presentation/Figure 1.jpg
- Supplementary Material Presentation/Figure 10.jpg
- Supplementary Material Presentation/Figure 2.jpg
- Supplementary Material Presentation/Figure 3.jpg
- Supplementary Material Presentation/Figure 4.jpg
- Supplementary Material Presentation/Figure 5.jpg
- Supplementary Material Presentation/Figure 6.jpg
- Supplementary Material Presentation/Figure 7.jpg
- Supplementary Material Presentation/Figure 8.jpg
- Supplementary Material Presentation/Figure 9.jpg
